# Supplementary material for: E2F2 and CREB cooperatively regulate transcriptional activity of cell cycle genes
Source: Nucleic Acids Res. 2013 Sep 12;41(22):10185–98. doi: 10.1093/nar/gkt821 (PMC3905855; doi:10.1093/nar/gkt821)
Supplement: Supplementary Data [file supp_gkt821_nar-01879-x-2013-File010.xls]

## Sheet: Table S1
THIS FILE CONTAINS 9 TABLES ON SEPARATE WORKSHEETS
Supplementary Table 1. Nucleotide sequences of the primers used for site-directed mutagenesis
Site-directed mutagenesis of CRE site in pMcm5-Luc
E2F_158For: 5´CCGGAAAGAGTTGACTCGTCCATGCACCAAGACGCCACAGCCA-3´
E2F_158Rev: 5´-GTGGCGTCTTGGTGCATGGACGAGTCAACTCTTTCCGGTCTCC-3
Site-directed mutagenesis of E2F sites in pMcm5-Luc
E2F_316For: 5´-GCTAGCGCCAAGAACGTGCGCTCCAGAACGTCCAGCCTCAC-3´
E2F_316Rev: 5´-GGCTGGACGTTCTGGAGCGCACGTTCTTGGCGCTAGCAGCTAAC-3´
E2F_521For: 5´-CGCGGAGGCTGGTTTGTCTCGGGACAGTCGGCTTCCTCTAGG-3´
E2F_521Rev: 5´-AGGAAGCCGACTGTCCCGAGACAAACCAGCCTCCGCGTTTGTCC-3´
Site-directed mutagenesis of E2F sites in pChk1-Luc
E2F_742For: 5´-GGCTGAAGTAAAGCATTGTGTGGGGGCTGGTTCACAGAAAAAAGG-3´
E2F_1222For: 5´-GCCCAGAGCTCAGTGCGTGGCGATGCGGTCCGCCGTC-3´
E2F_1326For: 5´-TCCACGTCACCCTGTGGGCGACGCCGACATTCAGAGGG-3´
E2F_1427For: 5’- GTGACGCCCTCAAGTGTGGGCGCGGAGAGCGCTGCATTTGGATTCC-3´
E2F_1749For: 5´-CTCTGGGGGCAGGTGGGTCGCGCCCCGGCCTTTGGGAC-3´
The sequence of the mutated CRE and E2F motif is underlined in each primer.

## Sheet: Table S2
Supplementary Table 2. Nucleotide sequences of primers used for Q-RT-PCR experiments
Gene	5’-3’ Forward Sequence	Conc. (nM)a	5’-3’ Reverse Sequence	Conc. (nM)
hMcm5	TGCAGCTCTACTGCGACAGGT	300	CTTCTTGATGGAGTAGATGCCCAT	300
hChk1	AAAGGGATAACCTCAAAATCTCAGACT	300	ATACCGAAATACTGTTGCCAAGC	300
hHprt	TGACACTGGCAAAACAATGCA	300	GGTCCTTTTCACCAGCAAGCT	900
a Final concentration in the PCR reaction

## Sheet: Table S3
Supplementary Table 3. Nucleotide sequences of the primers used for ChIP-Q-PCR experiments
Gene	5’-3’ Forward Sequence	Conc. (nM)a	5’-3’ Reverse Sequence	Conc. (nM)
mActb	GGGAGTGACTCTCTGTCCATTCA	300	ACCCTATTTGTGTGGCCTCTTG	900
mChk1	CAGAGGTGTGCGCTTTTGC	900	CTGTTCAGGACGCCCTTCTC	300
mFancl	GAACCGGGAGAAAACTGTGTATG	300	GGCTTTGCCACGAGTGACA	300
mGmnn	CTCACCAACTGCAGCAAACG	300	AGAGACAGTGTCGGAGAACCTACTATC	300
mMcm5	CGCCATCTTTGCTCGGTTAG	300	GATTGGCTGTGGCGTCTTG	900
mPolr2a	TCCGTTCTGTAAGTCCTCGGTTT	300	GCTCCCTGGTTGGGTGTTC	300
mPrkdc	GAGTGCAAACACCAATCTGTGATAT	900	GCAAAGGGACAGAACCAGTCTAA	900
hMcm5	CTTGAGCCAAGAGGTTGAG	50	AGGACGCCTTTAGGTGGTTT	900
hChk1	CCGGATGCCACTTCATATTT	50	AAAAGGGTGACGTGGAGATG	300
a Final concentration in the PCR reaction
m: mouse//h: human

## Sheet: Table S4-Final Gene List
Supplementary table 4. Final list of E2F2-bound genes (present in at least 2 out of 3 replicates)
Entrez Gene ID	Gene Symbol	Gene Name	Chromosome	Ensembl Gene ID	RefSeq mRNA
68327	0610007P22Rik	RIKEN cDNA 0610007P22 gene	17,	ENSMUSG00000015126	NM_026676, NM_001163718
68350	0610009K11Rik	RIKEN cDNA 0610009K11 gene	4,	ENSMUSG00000041241	NM_026689
68394	0610037D15Rik	RIKEN cDNA 0610037D15 gene	4,	ENSMUSG00000028689	NM_026714
66140	1110001A07Rik	RIKEN cDNA 1110001A07 gene	1,11,	ENSMUSG00000020492	NM_025377
68721	1110032A03Rik	RIKEN cDNA 1110032A03 gene	9,		NM_023483
66206	1110059E24Rik	RIKEN cDNA 1110059E24 gene	19,3,	ENSMUSG00000035171	NM_025423
66214	1190002H23Rik	RIKEN cDNA 1190002H23 gene	14,	ENSMUSG00000022018	NM_025427
74190	1200009I06Rik	RIKEN cDNA 1200009I06 gene	12,	ENSMUSG00000072830	NM_028807
85308	1500005A01Rik	RIKEN cDNA 1500005A01 gene	14,	ENSMUSG00000022217	NM_033146
380686	1500041B16Rik	RIKEN cDNA 1500041B16 gene	11,	ENSMUSG00000044629	NM_029861
76382	1700012A03Rik	RIKEN cDNA 1700012A03 gene	6,	ENSMUSG00000029766	NM_029587
228993	1700019H03Rik	RIKEN cDNA 1700019H03 gene	2,	ENSMUSG00000023393	NM_183161
75647	1700025E21Rik	RIKEN cDNA 1700025E21 gene	6,	ENSMUSG00000029784	NM_029373
69479	1700029J07Rik	RIKEN cDNA 1700029J07 gene	8,	ENSMUSG00000071103	NM_001033148
78414	1700034E13Rik	RIKEN cDNA 1700034E13 gene	18,		NM_030097
73261	1700037C18Rik	RIKEN cDNA 1700037C18 gene	16,	ENSMUSG00000005983	NM_028484
67343	1700065I17Rik	RIKEN cDNA 1700065I17 gene	18,	ENSMUSG00000032900	NM_026099
58248	1700123O20Rik	RIKEN cDNA 1700123O20 gene	14,		NM_021437
69123	1810022C23Rik	RIKEN cDNA 1810022C23 gene	13,	ENSMUSG00000021416	NM_026947
192169	1810047C23Rik	RIKEN cDNA 1810047C23 gene	8,	ENSMUSG00000031634	NM_138668
69860	2010003J03Rik	RIKEN cDNA 2010003J03 gene	19,		NM_027236
66441	2010012C16Rik	RIKEN cDNA 2010012C16 gene	6,	ENSMUSG00000030188	NM_025564
98682	2210010L05Rik	RIKEN cDNA 2210010L05 gene	1,	ENSMUSG00000041439	NM_133829, NM_178081
71881	2310001A20Rik	RIKEN cDNA 2310001A20 gene	2,	ENSMUSG00000033096	NM_027977
75578	2310009E04Rik	RIKEN cDNA 2310009E04 gene	4,		NM_029347, NM_001113412
69590	2310016C16Rik	RIKEN cDNA 2310016C16 gene	13,	ENSMUSG00000021760	NM_027127
66367	2310022A10Rik	RIKEN cDNA 2310022A10 gene	7,	ENSMUSG00000049643	NM_175107, NM_001122767
68277	2310057M21Rik	RIKEN cDNA 2310057M21 gene	7,	ENSMUSG00000040177	NM_026655
102122	2310065K24Rik	RIKEN cDNA 2310065K24 gene	8,	ENSMUSG00000031774	NM_028221
233789	2610207I05Rik	RIKEN cDNA 2610207I05 gene	7,	ENSMUSG00000030655	NM_001031814
70458	2610318N02Rik	RIKEN cDNA 2610318N02 gene	16,18,	ENSMUSG00000049916	NM_183287
66497	2610528E23Rik	RIKEN cDNA 2610528E23 gene	16,		NM_025599
72649	2700094F01Rik	RIKEN cDNA 2700094F01 gene	6,	ENSMUSG00000029782	NM_178625
68067	3010026O09Rik	RIKEN cDNA 3010026O09 gene	11,	ENSMUSG00000020381	NM_026543
67306	3110050N22Rik	RIKEN cDNA 3110050N22 gene	3,	ENSMUSG00000043542	NM_173181
75430	3200002M19Rik	RIKEN cDNA 3200002M19 gene	10,3,7,	ENSMUSG00000078630	NM_027532
104732	4930427A07Rik	RIKEN cDNA 4930427A07 gene	12,	ENSMUSG00000037466	NM_134041
74666	4930432K21Rik	RIKEN cDNA 4930432K21 gene	8,	ENSMUSG00000008129	NM_029045, NM_001163752
74895	4930455F23Rik	RIKEN cDNA 4930455F23 gene	1,	ENSMUSG00000026578	NM_029115
75185	4930542N07Rik	RIKEN cDNA 4930542N07 gene	X,	ENSMUSG00000025051	NM_029199
67653	4930544G11Rik	RIKEN cDNA 4930544G11 gene	6,	ENSMUSG00000036463	NM_001161773
75905	4930578C19Rik	RIKEN cDNA 4930578C19 gene	X,		NM_175228
66275	4930583K01Rik,	RIKEN cDNA 4930583K01 gene		ENSMUSG00000055159,
70977	4931407G18Rik	RIKEN cDNA 4931407G18 gene	5,	ENSMUSG00000007907	NM_027631
74364	4931431C16Rik	RIKEN cDNA 4931431C16 gene	5,	ENSMUSG00000055061	NM_175208
238663	4932411G14Rik	RIKEN cDNA 4932411G14 gene	13,	ENSMUSG00000043986	NM_177711
74385	4932432K03Rik	RIKEN cDNA 4932432K03 gene	14,		NM_144535
243996	4933405O20Rik	RIKEN cDNA 4933405O20 gene	7,		NM_172901
66780	4933436I01Rik	RIKEN cDNA 4933436I01 gene	X,	ENSMUSG00000025288	NM_025763
229722	5330417C22Rik	RIKEN cDNA 5330417C22 gene	3,		NM_001033304
226162	5330431N19Rik	RIKEN cDNA 5330431N19 gene	19,	ENSMUSG00000041035	NM_172639
226016	5730446C15Rik	RIKEN cDNA 5730446C15 gene	19,	ENSMUSG00000047368	NM_146096
240817	5830403L16Rik	RIKEN cDNA 5830403L16 gene	1,	ENSMUSG00000045968	NM_178243
244234	5830411N06Rik	RIKEN cDNA 5830411N06 gene	7,		NM_175533, NM_001128145, NM_001128146
214987	5830457O10Rik	RIKEN cDNA 5830457O10 gene	15,8,	ENSMUSG00000046691	NM_145412
320504	5930403N24Rik	RIKEN cDNA 5930403N24 gene	10,	ENSMUSG00000046463	NM_177177
72440	5930416I19Rik	RIKEN cDNA 5930416I19 gene	6,	ENSMUSG00000048668	NM_197981
319688	5930422O12Rik	RIKEN cDNA 5930422O12 gene	8,	ENSMUSG00000048544	NM_176978
67412	6330407J23Rik	RIKEN cDNA 6330407J23 gene	10,	ENSMUSG00000038916	NM_026138
241688	6330439K17Rik	RIKEN cDNA 6330439K17 gene	2,	ENSMUSG00000037259	NM_172859
67797	6530403A03Rik	RIKEN cDNA 6530403A03 gene	13,		NM_026382
213393	8430408G22Rik	RIKEN cDNA 8430408G22 gene	6,		NM_145980, NM_001166580
210808	9030625A04Rik	RIKEN cDNA 9030625A04 gene	14,	ENSMUSG00000044350	NM_172488
223413	9230109A22Rik	RIKEN cDNA 9230109A22 gene	15,	ENSMUSG00000051237
329918	A030013N09Rik	RIKEN cDNA A030013N09 gene	4,	ENSMUSG00000049972	NM_177864
654424	A330050B17Rik	RIKEN cDNA A330050B17 gene	3,		NM_001039096
319803	A430090L17Rik	RIKEN cDNA A430090L17 gene	13,	ENSMUSG00000043958	NM_177004
235973	A630095E13Rik	RIKEN cDNA A630095E13 gene	9,	ENSMUSG00000070313	NM_001033325
319738	A730020M07Rik	RIKEN cDNA A730020M07 gene	3,
67758	Aadac	Arylacetamide deacetylase (esterase)	3,	ENSMUSG00000027761	NM_023383
269774	Aak1	AP2 associated kinase 1	6,	ENSMUSG00000057230	NM_001040106, NM_177762
27413	Abcb11	ATP-binding cassette, sub-family B (MDR/TAP), member 11	2,	ENSMUSG00000027048	NM_021022
56215	Acin1	Apoptotic chromatin condensation inducer 1	14,	ENSMUSG00000022185|ENSMUSG00000062328	NM_023190, NM_001085473, NM_001085472, NM_019567
26897	Acot1	Acyl-CoA thioesterase 1	12,	ENSMUSG00000072949	NM_012006
13524	Adam18	A disintegrin and metallopeptidase domain 18	8,	ENSMUSG00000031552	NM_010084
252866	Adam34	A disintegrin and metallopeptidase domain 34	8,	ENSMUSG00000079058	NM_145745, NM_001079931
11548	Adra1b	Adrenergic receptor, alpha 1b	11,	ENSMUSG00000050541	NM_007416
11648	Akp3	Alkaline phosphatase 3, intestine, not Mn requiring	1,	ENSMUSG00000036500	NM_007432
11997	Akr1b7	Aldo-keto reductase family 1, member B7	6,		NM_009731
237320	Aldh8a1	Aldehyde dehydrogenase 8 family, member A1	10,	ENSMUSG00000037542	NM_178713
207958	Alg11	Asparagine-linked glycosylation 11 homolog (yeast, alpha-1,2-mannosyltransferase)	8,	ENSMUSG00000063362	NM_183142
67574	Alg13	Asparagine-linked glycosylation 13 homolog (S. cerevisiae)	X,		NM_026247
208624	Alg3	Asparagine-linked glycosylation 3 homolog (yeast, alpha-1,3-mannosyltransferase)	16,	ENSMUSG00000033809	NM_145939, NM_145363
66400	Alkbh7	AlkB, alkylation repair homolog 7 (E. coli)	17,	ENSMUSG00000002661	NM_025538
11689	Alox5	Arachidonate 5-lipoxygenase	6,		NM_009662
235633	Als2cl	ALS2 C-terminal like	9,	ENSMUSG00000044037	NM_001146060, NM_001146059, NM_146228
17117	Amacr	Alpha-methylacyl-CoA racemase	15,	ENSMUSG00000022244	NM_008537
11698	Ambn	Ameloblastin	5,		NM_009664
11722	Amy1	Amylase 1, salivary	3,	ENSMUSG00000074264	NM_007446, NM_001110505
11730	Ang3	Angiogenin, ribonuclease A family, member 3	14,	ENSMUSG00000053961	NM_001123394, NM_007448
244859	Ankk1	Ankyrin repeat and kinase domain containing 1	9,	ENSMUSG00000032257	NM_172922
107765	Ankrd1	Ankyrin repeat domain 1 (cardiac muscle)	19,	ENSMUSG00000024803	NM_013468
545554	ANKRD34A,	ankyrin repeat domain 34A	3,	ENSMUSG00000049097,	NM_001024851
73845	Ankrd42	Ankyrin repeat domain 42	7,	ENSMUSG00000041343	NM_028665
56503	Ankrd49	Ankyrin repeat domain 49	9,	ENSMUSG00000031931	NM_019683
11752	Anxa8	Annexin A8	14,	ENSMUSG00000021950	NM_013473
11764	Ap1b1	Adaptor protein complex AP-1, beta 1 subunit	11,	ENSMUSG00000009090	NM_007454
11781	Ap4m1	Adaptor-related protein complex AP-4, mu 1	5,		NM_021392
319924	Apba1	Amyloid beta (A4) precursor protein binding, family A, member 1	19,	ENSMUSG00000024897	NM_177034
68318	Aph1c	Anterior pharynx defective 1c homolog (C. elegans)	9,	ENSMUSG00000053040	NM_026674
56292	Ard1	N-acetyltransferase ARD1 homolog (S. cerevisiae)	X,		NM_019870
59046	Arpp19	CAMP-regulated phosphoprotein 19	9,	ENSMUSG00000007656	NM_021548, NM_001142655
54447	Asah2	N-acylsphingosine amidohydrolase 2	19,	ENSMUSG00000024887	NM_018830
68938	Aspscr1	Alveolar soft part sarcoma chromosome region, candidate 1 (human)	11,		NM_001164224, NM_198223, NM_026877
70472	Atad2	ATPase family, AAA domain containing 2	15,	ENSMUSG00000022360	NM_027435
11920	Atm	Ataxia telangiectasia mutated homolog (human)	9,	ENSMUSG00000034218	NM_007499
224079	Atp13a4	ATPase type 13A4	16,		NM_001164613, NM_001164612, NM_172613
232975	Atp1a3	ATPase, Na+/K+ transporting, alpha 3 polypeptide	7,	ENSMUSG00000040907	NM_144921
11979	Atp7b	ATPase, Cu++ transporting, beta polypeptide	8,	ENSMUSG00000006567	NM_007511
433702	AU014645	Expressed sequence AU014645	4,	ENSMUSG00000028330	NM_001033201
277939	AU020772	Expressed sequence AU020772	7,	ENSMUSG00000047248	NM_001017985
26879	B3galnt1	UDP-GalNAc:betaGlcNAc beta 1,3-galactosaminyltransferase, polypeptide 1	3,	ENSMUSG00000043300	NM_020026
108105	B3gnt5	UDP-GlcNAc:betaGal beta-1,3-N-acetylglucosaminyltransferase 5	16,		NM_054052, NM_001159407, NM_001159408
320268	B930095G15Rik	RIKEN cDNA B930095G15 gene	14,		NM_177121
210933	Bai3	Brain-specific angiogenesis inhibitor 3	1,	ENSMUSG00000033569	NM_175642
545192	Baiap3	BAI1-associated protein 3	17,	ENSMUSG00000047507	NM_001163270
23825	Banf1	Barrier to autointegration factor 1	19,	ENSMUSG00000024844	NM_001038231, NM_011793
104416	Bap1	Brca1 associated protein 1	14,	ENSMUSG00000021901	NM_027088
12021	Bard1	BRCA1 associated RING domain 1	1,	ENSMUSG00000026196	NM_007525
224823	BC011248	CDNA sequence BC011248	17,	ENSMUSG00000023971	NM_144857
230500	BC020077	CDNA sequence BC020077	4,		NM_145549
545366	BC026782	CDNA sequence BC026782	1,Un,	ENSMUSG00000026365	NM_001025575
217216	BC030867	CDNA sequence BC030867	11,	ENSMUSG00000034773	NM_153544
235493	BC031353	CDNA sequence BC031353	9,		NM_001113283, NM_153584
208768	BC031781	CDNA sequence BC031781	1,	ENSMUSG00000038806	NM_145943
330277	BC048651	CDNA sequence BC048651	6,	ENSMUSG00000039742	NM_207258
218275	BC051665	CDNA sequence BC051665	13,	ENSMUSG00000042243	NM_199148
330474	BC057627	CDNA sequence BC057627	7,	ENSMUSG00000059273	NM_198631
272027	BC057893	CDNA sequence BC057893	4,	ENSMUSG00000035495	NM_173033
414801	BC063749	CDNA sequence BC063749	19,	ENSMUSG00000079254	NM_001001738
12043	Bcl2	B-cell leukemia/lymphoma 2	1,	ENSMUSG00000057329	NM_177410, NM_009741
12048	Bcl2l1	Bcl2-like 1	2,	ENSMUSG00000007659	NM_009743
12166	Bmpr1a	Bone morphogenetic protein receptor, type 1A	14,	ENSMUSG00000021796	NM_009758
12189	Brca1	Breast cancer 1	11,	ENSMUSG00000017146	NM_009764
107976	Bre	Brain and reproductive organ-expressed protein	5,	ENSMUSG00000052139	NM_144541, NM_181280, NM_181281, NM_181282, NM_181279
207425	Brwd2	Bromodomain and WD repeat domain containing 2	7,	ENSMUSG00000042055	NM_172255
244813	Bsx	Brain specific homeobox	9,	ENSMUSG00000054360	NM_178245
68815	Btbd10	BTB (POZ) domain containing 10	7,		NM_133700
12226	Btg1	B-cell translocation gene 1, anti-proliferative	10,	ENSMUSG00000036478	NM_007569
107372	C030016D13Rik	RIKEN cDNA C030016D13 gene	19,	ENSMUSG00000032546	NM_175354
320203	C130071C03Rik	RIKEN cDNA C130071C03 gene	13,		NM_177100
12263	C2	Complement component 2 (within H-2S)	17,	ENSMUSG00000024372	NM_013484
244895	C230081A13Rik	RIKEN cDNA C230081A13 gene	9,		NM_172924
77609	C330001K17Rik	RIKEN cDNA C330001K17 gene	9,	ENSMUSG00000039632	NM_001163787, NM_029939
231855	C330006K01Rik	RIKEN cDNA C330006K01 gene	5,	ENSMUSG00000039623	NM_172725
12279	C9	Complement component 9	15,	ENSMUSG00000022149	NM_013485
12297	Cacnb3	Calcium channel, voltage-dependent, beta 3 subunit	15,	ENSMUSG00000003352	NM_007581, NM_001044741
108802	Calr4	Calreticulin 4	4,	ENSMUSG00000028558	NM_001033226
381122	Capn13	Calpain 13	17,	ENSMUSG00000043705	NM_001033444
12362	Casp1	Caspase 1	3,9,	ENSMUSG00000025888	NM_009807
26885	Casp8ap2	Caspase 8 associated protein 2	4,	ENSMUSG00000028282	NM_011997, NM_001122978
12400	Cbfb	Core binding factor beta	8,	ENSMUSG00000031885	NM_001161458, NM_001161457, NM_022309, NM_001161456
212139	Cc2d1a	Coiled-coil and C2 domain containing 1A	8,	ENSMUSG00000036686	NM_145970
108811	Ccdc122	Coiled-coil domain containing 122	14,	ENSMUSG00000034795	NM_175369
66983	Ccdc16	Coiled-coil domain containing 16	11,	ENSMUSG00000046010	NM_025884
68201	Ccdc34	Coiled-coil domain containing 34	2,	ENSMUSG00000027160	NM_026613
67163	Ccdc47	Coiled-coil domain containing 47	11,	ENSMUSG00000078622	NM_026009
225745	Ccdc5	Coiled-coil domain containing 5	18,		NM_146089
243846	Ccdc9	Coiled-coil domain containing 9	7,	ENSMUSG00000041375	NM_172297, NM_001136471
20293	Ccl12	Chemokine (C-C motif) ligand 12	11,	ENSMUSG00000035352	NM_011331
56221	Ccl24	Chemokine (C-C motif) ligand 24	5,	ENSMUSG00000004814	NM_019577
56036	Ccnl2	Cyclin L2	4,	ENSMUSG00000029068	NM_207678
12467	Cct6b	Chaperonin subunit 6b (zeta)	11,	ENSMUSG00000020698	NM_009839
244233	Cd163l1	CD163 molecule-like 1	7,	ENSMUSG00000025461	NM_172909
170779	Cd209d	CD209d antigen	8,	ENSMUSG00000031495	NM_130904
70233	Cd2bp2	CD2 antigen (cytoplasmic tail) binding protein 2	7,	ENSMUSG00000042502	NM_027353
11801	Cd5l	CD5 antigen-like	3,	ENSMUSG00000015854	NM_009690
98828	Cdc123	Cell division cycle 123 homolog (S. cerevisiae)	2,	ENSMUSG00000039128	NM_133837
12530	Cdc25a	Cell division cycle 25 homolog A (S. pombe)	9,	ENSMUSG00000032477	NM_007658
12532	Cdc25c	Cell division cycle 25 homolog C (S. pombe)	18,		NM_009860
78334	Cdc2l6	Cell division cycle 2-like 6 (CDK8-like)	10,	ENSMUSG00000038481	NM_198164, NM_001168304
12544	Cdc45l	Cell division cycle 45 homolog (S. cerevisiae)-like	16,	ENSMUSG00000000028	NM_009862, NM_001161623
23834	Cdc6	Cell division cycle 6 homolog (S. cerevisiae)	11,X,		NM_001025779, NM_011799
12545	Cdc7	Cell division cycle 7 (S. cerevisiae)	5,	ENSMUSG00000029283	NM_009863
108912	Cdca2	Cell division cycle associated 2	14,		NM_175384, NM_001110162
66953	Cdca7	Cell division cycle associated 7	2,	ENSMUSG00000055612	NM_025866
215654	Cdh12	Cadherin 12	15,	ENSMUSG00000040452	NM_001008420
69710	Centd2	Centaurin, delta 2	7,	ENSMUSG00000032812	NM_198096, NM_027180, NM_001040112, NM_001040111
99712	Cept1	Choline/ethanolaminephosphotransferase 1	3,	ENSMUSG00000040774	NM_133869
234671	Ces2	Carboxylesterase 2	8,	ENSMUSG00000031884	NM_145603
12628	Cfh	Complement component factor h	1,	ENSMUSG00000026365	NM_009888
12647	Chat	Choline acetyltransferase	14,	ENSMUSG00000021919	NM_009891
12649	Chek1	Checkpoint kinase 1 homolog (S. pombe)	9,	ENSMUSG00000032113	NM_007691
105513	Chmp7	CHMP family, member 7	14,	ENSMUSG00000034190	NM_134078
213788	Chrm5	Cholinergic receptor, muscarinic 5	2,	ENSMUSG00000074939	NM_205783
110835	Chrna5	Cholinergic receptor, nicotinic, alpha polypeptide 5	9,	ENSMUSG00000035594	NM_176844
60322	Chst7	Carbohydrate (N-acetylglucosamino) sulfotransferase 7	X,	ENSMUSG00000037347	NM_021715
71722	Cic	Capicua homolog (Drosophila)	7,	ENSMUSG00000005442	NM_001110131, NM_001110132, NM_027882
12696	Cirbp	Cold inducible RNA binding protein	10,	ENSMUSG00000045193	NM_007705
20256	Clec11a	C-type lectin domain family 11, member a	7,	ENSMUSG00000004473	NM_009131
26888	Clec4a2	C-type lectin domain family 4, member a2	6,	ENSMUSG00000030148	NM_001170333, NM_001170332, NM_011999
67300	Cltc	Clathrin, heavy polypeptide (Hc)	11,	ENSMUSG00000047126	NM_001003908
76779	Cluap1	Clusterin associated protein 1	16,	ENSMUSG00000014232	NM_029738
12816	Col12a1	Collagen, type XII, alpha 1	9,	ENSMUSG00000032332	NM_007730
12818	Col14a1	Collagen, type XIV, alpha 1	15,	ENSMUSG00000022371	NM_181277
239447	Colec10	Collectin sub-family member 10	15,	ENSMUSG00000038591	NM_173422
12869	Cox8b	Cytochrome c oxidase, subunit VIIIb	7,	ENSMUSG00000025488	NM_007751
225644	Cplx4	Complexin 4	18,	ENSMUSG00000024519	NM_145493
12913	Creb3	CAMP responsive element binding protein 3	4,	ENSMUSG00000028466	NM_013497
74343	Crtc2	CREB regulated transcription coactivator 2	3,	ENSMUSG00000027936	NM_028881
12967	Crygd	Crystallin, gamma D	1,	ENSMUSG00000067299	NM_007776
12994	Csn3	Casein kappa	5,	ENSMUSG00000001622	NM_007786
13011	Cst7	Cystatin F (leukocystatin)	2,		NM_009977
228410	Cstf3	Cleavage stimulation factor, 3' pre-RNA, subunit 3	2,		NM_177253, NM_001037326, NM_145529
329506	Ctdspl2	CTD (carboxy-terminal domain, RNA polymerase II, polypeptide A) small phosphatase like 2	2,	ENSMUSG00000033411	NM_212450
216033	Ctnna3	Catenin (cadherin associated protein), alpha 3	10,	ENSMUSG00000060843	NM_001164376, NM_001164519, NM_177612
17329	Cxcl9	Chemokine (C-X-C motif) ligand 9	5,	ENSMUSG00000029417	NM_008599
109754	Cyb5r3	Cytochrome b5 reductase 3	15,	ENSMUSG00000018042	NM_029787
74256	Cyld	Cylindromatosis (turban tumor syndrome)	8,	ENSMUSG00000036712	NM_001128171, NM_001128170, NM_001128169, NM_173369
107141	Cyp2c50	Cytochrome P450, family 2, subfamily c, polypeptide 50	19,	ENSMUSG00000054827	NM_134144, NM_001167877, NM_001167875
230459	Cyp2j13	Cytochrome P450, family 2, subfamily j, polypeptide 13	4,	ENSMUSG00000028571	NM_145548
225995	D030056L22Rik	RIKEN cDNA D030056L22 gene	19,	ENSMUSG00000047044	NM_177640
211135	D130040H23Rik	RIKEN cDNA D130040H23 gene	8,	ENSMUSG00000079038	NM_172491
216644	D130052B06Rik	RIKEN cDNA D130052B06 gene	11,	ENSMUSG00000073052
28075	D15Wsu75e	DNA segment, Chr 15, Wayne State University 75, expressed	15,	ENSMUSG00000022472	NM_134095
52874	D19Bwg1357e	DNA segment, Chr 19, Brigham & Women's Genetics 1357 expressed	19,		NM_177474
28027	D4Wsu132e	DNA segment, Chr 4, Wayne State University 132, expressed		ENSMUSG00000035649
382137	D630004A14Rik	RIKEN cDNA D630004A14 gene	9,	ENSMUSG00000037845	NM_198675
320379	D630028G08Rik	RIKEN cDNA D630028G08 gene	10,	ENSMUSG00000043916	NM_177147
28040	D6Wsu163e	DNA segment, Chr 6, Wayne State University 163, expressed	6,	ENSMUSG00000030347	NM_138594
320949	D830039M14Rik	RIKEN cDNA D830039M14 gene	10,
352968	D830050J10Rik	RIKEN cDNA D830050J10 gene	6,	ENSMUSG00000055396
55947	Dclre1a	DNA cross-link repair 1A, PSO2 homolog (S. cerevisiae)	19,	ENSMUSG00000025077	NM_018831
13200	Ddost	Dolichyl-di-phosphooligosaccharide-protein glycotransferase	4,	ENSMUSG00000028757	NM_007838
30959	Ddx25	DEAD (Asp-Glu-Ala-Asp) box polypeptide 25	9,	ENSMUSG00000032101	NM_013932
26900	Ddx3y	DEAD (Asp-Glu-Ala-Asp) box polypeptide 3, Y-linked	Y,	ENSMUSG00000069045	NM_012008
72047	Ddx42	DEAD (Asp-Glu-Ala-Asp) box polypeptide 42	11,	ENSMUSG00000020705	NM_028074
76131	Depdc1a	DEP domain containing 1a	3,	ENSMUSG00000028175	NM_029523, NM_001172092, NM_001172093
232449	Dera	2-deoxyribose-5-phosphate aldolase homolog (C. elegans)	6,		NM_172733
13204	Dhx15	DEAH (Asp-Glu-Ala-His) box polypeptide 15	5,	ENSMUSG00000029169	NM_001042620, NM_007839
64340	Dhx38	DEAH (Asp-Glu-Ala-His) box polypeptide 38	8,	ENSMUSG00000037993	NM_178380
56419	Diap3	Diaphanous homolog 3 (Drosophila)	14,	ENSMUSG00000022021	NM_019670
12945	Dmbt1	Deleted in malignant brain tumors 1	7,		NM_007769
23857	Dmtf1	Cyclin D binding myb-like transcription factor 1	5,	ENSMUSG00000042508	NM_011806, NM_001110327
108671	Dnajc9	DnaJ (Hsp40) homolog, subfamily C, member 9	14,	ENSMUSG00000021811	NM_134081
76233	Dnttip1	Deoxynucleotidyltransferase, terminal, interacting protein 1	2,	ENSMUSG00000017299	NM_133763
269109	Dpp10	Dipeptidylpeptidase 10	1,	ENSMUSG00000036815	NM_199021
22240	Dpysl3	Dihydropyrimidinase-like 3	18,	ENSMUSG00000024501	NM_009468, NM_001136086
56088	Dscr2	Down syndrome critical region homolog 2 (human)	16,		NM_019537
13527	Dtna	Dystrobrevin alpha	18,	ENSMUSG00000024302	NM_207650, NM_010087
71916	Dus4l	Dihydrouridine synthase 4-like (S. cerevisiae)	12,	ENSMUSG00000020648	NM_028002
19252	Dusp1	Dual specificity phosphatase 1	17,		NM_013642
240892	Dusp27	Dual specificity phosphatase 27 (putative)	1,	ENSMUSG00000026564	NM_001160049, NM_001033344
13618	Ednrb	Endothelin receptor type B	14,	ENSMUSG00000022122	NM_007904, NM_001136061
13909	EG13909	Predicted gene, EG13909	8,	ENSMUSG00000062181	NM_144511, NM_001164681, NM_198672, NM_001159415
210155	EG210155	Predicted gene, EG210155	7,	ENSMUSG00000058717	NM_177593
214403	EG214403	Predicted gene, EG214403	1,	ENSMUSG00000070594	NM_001160304, NM_001160303, NM_001029977
328231	EG328231	Predicted gene, EG328231	13,	ENSMUSG00000054258	NM_177808, NM_001145878
328839	EG328839	Predicted gene, EG328839	17,	ENSMUSG00000073384	NM_177825
329070	EG329070	Predicted gene, EG329070	19,	ENSMUSG00000078104
384639	EG384639	Predicted gene, EG384639	7,	ENSMUSG00000042668
406223	EG406223	Predicted gene, EG406223	15,	ENSMUSG00000064232	NM_001003670
432867	EG432867	Predicted gene, EG432867	14,	ENSMUSG00000075574	NM_001037751
433144	EG433144	Predicted gene, EG433144	17,2,	ENSMUSG00000050043|ENSMUSG00000071035	NM_025868
622268	EG622268	Predicted gene, EG622268	11,18,	ENSMUSG00000024414|ENSMUSG00000071867	NM_053161
628412	EG628412	Predicted gene, EG628412	5,8,	ENSMUSG00000040464	NM_153116
13647	Egfbp2,Klk1b26,LOC100046101,	epidermal growth factor binding protein type B; kallikrein 1-related petidase b26; similar to EGF-binding protein	7,Un,	ENSMUSG00000053719,	NM_010115, NM_010644
58521	Eid1	EP300 interacting inhibitor of differentiation 1	2,	ENSMUSG00000078135	NM_025613
209354	Eif2b1	Eukaryotic translation initiation factor 2B, subunit 1 (alpha)	5,	ENSMUSG00000029388	NM_145371
66892	Eif4e3	Eukaryotic translation initiation factor 4E member 3	6,	ENSMUSG00000030068	NM_025829
74203	Eif4enif1	Eukaryotic translation initiation factor 4E nuclear import factor 1	11,	ENSMUSG00000020454	NM_001166549, NM_001166547, NM_001166548, NM_023743
13716	Ell	Elongation factor RNA polymerase II	8,	ENSMUSG00000070002	NM_007924
270162	Elmod1	ELMO domain containing 1	9,	ENSMUSG00000041986	NM_177769
268465	Eme1	Essential meiotic endonuclease 1 homolog 1 (S. pombe)	11,	ENSMUSG00000039055	NM_177752
13801	Enam	Enamelin	5,	ENSMUSG00000029286	NM_017468
239188	Enox1	Ecto-NOX disulfide-thiol exchanger 1	14,		NM_172813
244373	Erlin2	ER lipid raft associated 2	8,	ENSMUSG00000031483	NM_153592
110826	Etfb	Electron transferring flavoprotein, beta polypeptide	7,	ENSMUSG00000004610	NM_026695
14009	Etv1	Ets variant gene 1	12,		NM_001163154, NM_007960
104156	Etv5	Ets variant gene 5	16,	ENSMUSG00000013089	NM_023794
14013	Evi1	Ecotropic viral integration site 1	3,	ENSMUSG00000027684	NM_021442, NM_007963
14020	Evi5	Ecotropic viral integration site 5	5,	ENSMUSG00000011831	NM_007964
105504	Exoc5	Exocyst complex component 5	14,	ENSMUSG00000061244	NM_207214
14069	F8	Coagulation factor VIII	X,	ENSMUSG00000031196	NM_001161373, NM_001161374, NM_007977
442816	F830005K03Rik,	RIKEN cDNA F830005K03 gene	16,	ENSMUSG00000051859,	NM_001002780
654805	F930015N05Rik,	RIKEN cDNA F930015N05 gene	11,		NM_001039541
12140	Fabp7	Fatty acid binding protein 7, brain	10,	ENSMUSG00000019874	NM_021272
68636	Fahd1	Fumarylacetoacetate hydrolase domain containing 1	17,	ENSMUSG00000045316	NM_023480
67030	Fancl	Fanconi anemia, complementation group L	11,	ENSMUSG00000004018	NM_025923
13998	Fgd6	FYVE, RhoGEF and PH domain containing 6	10,	ENSMUSG00000020021	NM_053072
75296	Fgfr1op	Fgfr1 oncogene partner	17,	ENSMUSG00000069135	NM_201230
60530	Fignl1	Fidgetin-like 1	11,	ENSMUSG00000035455	NM_021891, NM_001163360, NM_001163359
23877	Fiz1	Flt3 interacting zinc finger protein 1	7,	ENSMUSG00000061374	NM_001110330, NM_011813, NM_001110328, NM_001110329
319945	Flad1	RFad1, flavin adenine dinucleotide synthetase, homolog (yeast)	3,	ENSMUSG00000042642	NM_177041
14248	Flii	Flightless I homolog (Drosophila)	11,	ENSMUSG00000002812	NM_022009
240894	Fmo9	Flavin containing monooxygenase 9	1,	ENSMUSG00000026560	NM_172844
64339	Fndc4	Fibronectin type III domain containing 4	5,	ENSMUSG00000038552	NM_022424
53320	Folh1	Folate hydrolase	7,	ENSMUSG00000001773	NM_016770, NM_001159706
15376	Foxa2	Forkhead box A2	2,	ENSMUSG00000037025	NM_010446
14235	Foxm1	Forkhead box M1	6,	ENSMUSG00000001517	NM_027697, NM_008021
235169	Foxred1	FAD-dependent oxidoreductase domain containing 1	9,		NM_172291
231470	Fras1	Fraser syndrome 1 homolog (human)	5,	ENSMUSG00000034687	NM_175473
20378	Frzb	Frizzled-related protein	2,	ENSMUSG00000027004	NM_011356
56095	Ftsj3	FtsJ homolog 3 (E. coli)	11,	ENSMUSG00000020706	NM_025310
67391	Fundc2	FUN14 domain containing 2	X,	ENSMUSG00000031198	NM_026126
14362	Fzd1	Frizzled homolog 1 (Drosophila)	5,	ENSMUSG00000044674	NM_021457
619298	G930045G22Rik	RIKEN cDNA G930045G22 gene	6,	ENSMUSG00000073072	NM_001033802
213054	Gabpb2	GA repeat binding protein, beta 2	3,	ENSMUSG00000038766	NM_172512, NM_029885
78754	Galntl2	UDP-N-acetyl-alpha-D-galactosamine:polypeptide N-acetylgalactosaminyltransferase-like 2	14,	ENSMUSG00000021903	NM_030166
14464	Gata5	GATA binding protein 5	2,	ENSMUSG00000015627	NM_008093
231103	Gckr	Glucokinase regulatory protein	5,	ENSMUSG00000059434	NM_144909
14538	Gcnt2	Glucosaminyl (N-acetyl) transferase 2, I-branching enzyme	13,	ENSMUSG00000021360	NM_008105, NM_133219, NM_023887
70772	Ggnbp1	Gametogenetin binding protein 1	17,	ENSMUSG00000048731	NM_027544
14617	Gja9	Gap junction protein, alpha 9	2,	ENSMUSG00000068615	NM_010290
170772	Glcci1	Glucocorticoid induced transcript 1	17,6,	ENSMUSG00000029638	NM_133236
76485	Glt8d1	Glycosyltransferase 8 domain containing 1	14,	ENSMUSG00000021916	NM_029626, NM_001165930
637749	Gm10543,	predicted gene 10543
238447	Gm5353,Gm900,IGH,Igh-2,Igh-VJ558,Ighv1-31,LOC100048770,LOC634100,LOC634206,LOC634338,LOC634541,LOC640701,	predicted gene 5353; immunoglobulin heavy chain (J558 family); similar to Ig heavy chain V region 108A precursor; similar to Ig heavy chain V-I region V35 precursor; predicted gene 900; immunoglobulin heavy chain complex; similar to Ig H-chain V-JH1-region; immunoglobulin heavy variable V1-31; immunoglobulin heavy chain 2 (serum IgA)	12,8,Un,	ENSMUSG00000076610,ENSMUSG00000076611,ENSMUSG00000076696,ENSMUSG00000076701,ENSMUSG00000076702,ENSMUSG00000076703,ENSMUSG00000076722,ENSMUSG00000076723,ENSMUSG00000076734,
330379	Gm839	Gene model 839, (NCBI)	6,		NM_201356
57441	Gmnn	Geminin	13,	ENSMUSG00000006715	NM_020567
214505	Gnptg	N-acetylglucosamine-1-phosphotransferase, gamma subunit	17,	ENSMUSG00000035521	NM_172529
14714	Gnrh1	Gonadotropin releasing hormone 1	14,		NM_008145
27277	Golga5	Golgi autoantigen, golgin subfamily a, 5	12,	ENSMUSG00000021192	NM_013747
59290	Gpa33	Glycoprotein A33 (transmembrane)	1,	ENSMUSG00000000544	NM_021610
215798	Gpr126	G protein-coupled receptor 126	10,	ENSMUSG00000039116	NM_001002268
239853	Gpr128	G protein-coupled receptor 128	16,	ENSMUSG00000022755	NM_172825
241263	Gpr158	G protein-coupled receptor 158	2,	ENSMUSG00000045967	NM_001004761
239530	Gpr20	G protein-coupled receptor 20	15,	ENSMUSG00000045281	NM_173365
243270	Gpr81	G protein-coupled receptor 81	5,	ENSMUSG00000049241	NM_175520
80910	Gpr84	G protein-coupled receptor 84	15,	ENSMUSG00000063234	NM_030720
252973	Grhl2	Grainyhead-like 2 (Drosophila)	15,	ENSMUSG00000022286	NM_026496
14814	Grin2d	Glutamate receptor, ionotropic, NMDA2D (epsilon 4)	7,	ENSMUSG00000002771	NM_008172
14874	Gstz1	Glutathione transferase zeta 1 (maleylacetoacetate isomerase)	12,	ENSMUSG00000021033	NM_010363
74197	Gtf2e1	General transcription factor II E, polypeptide 1 (alpha subunit)	16,	ENSMUSG00000022828	NM_028812
209357	Gtf2h3	General transcription factor IIH, polypeptide 3	5,	ENSMUSG00000029387	NM_181410
71752	Gtf3c2	General transcription factor IIIC, polypeptide 2, beta	5,	ENSMUSG00000029144	NM_008622, NM_027901
24082	Gtlf3a	Gene trap locus F3a	11,	ENSMUSG00000042549	NM_025293
207704	Gtpbp10	GTP-binding protein 10 (putative)	5,8,	ENSMUSG00000040464	NM_153116
14917	Gucy2c	Guanylate cyclase 2c	6,	ENSMUSG00000042638	NM_145067, NM_001127318
14936	Gys1	Glycogen synthase 1, muscle	7,	ENSMUSG00000003865	NM_030678
14976	H2-Ke2	H2-K region expressed gene 2	17,	ENSMUSG00000024309	NM_010385
399549	H2-M10.6	Histocompatibility 2, M region locus 10.6	17,	ENSMUSG00000037130	NM_201611
14651	Hagh	Hydroxyacyl glutathione hydrolase	17,		NM_001159626, NM_024284
15116	Has1	Hyaluronan synthase1	17,		NM_008215
107435	Hat1	Histone aminotransferase 1	2,		NM_026115
171285	Havcr2	Hepatitis A virus cellular receptor 2	11,	ENSMUSG00000020399	NM_134250
55927	Hes6	Hairy and enhancer of split 6 (Drosophila)	1,		NM_019479
15213	Hey1	Hairy/enhancer-of-split related with YRPW motif 1	3,	ENSMUSG00000040289	NM_010423
15248	Hic1	Hypermethylated in cancer 1	11,	ENSMUSG00000043099	NM_001098203, NM_010430
80838	Hist1h1a	Histone cluster 1, H1a	13,	ENSMUSG00000049539	NM_030609
50708	Hist1h1c	Histone cluster 1, H1c	13,	ENSMUSG00000036181	NM_015786
14957	Hist1h1d	Histone cluster 1, H1d	13,	ENSMUSG00000052565	NM_145713
107970	Hist1h1t	Histone cluster 1, H1t	13,	ENSMUSG00000036211	NM_010377
319173	Hist1h2af	Histone cluster 1, H2af	13,	ENSMUSG00000061991	NM_175661
360198	Hist1h3a	Histone cluster 1, H3a	11,13,	ENSMUSG00000062417|ENSMUSG00000069265|ENSMUSG00000069310|ENSMUSG	NM_013550, NM_145073, NM_178206, NM_178207
97908	Hist1h3g	Histone cluster 1, H3g	11,13,	ENSMUSG00000062417	NM_013550, NM_145073, NM_178206, NM_178207
319152	Hist1h3h	Histone cluster 1, H3h	11,13,	ENSMUSG00000062417|ENSMUSG00000069265|ENSMUSG00000069310|ENSMUSG	NM_013550, NM_145073, NM_178206, NM_178207
319153	Hist1h3i	Histone cluster 1, H3i	11,13,	ENSMUSG00000062417|ENSMUSG00000069265|ENSMUSG00000069310|ENSMUSG	NM_013550, NM_145073, NM_178206, NM_178207
326619	Hist1h4a	Histone cluster 1, H4a	13,3,6,	ENSMUSG00000060093|ENSMUSG00000060639|ENSMUSG00000060678|ENSMUSG	NM_178208, NM_175656, NM_175657, NM_175654, NM_175655, NM_175652, NM_178211, NM_033596, NM_178210, NM_153173, NM_178193, NM_178192
326620	Hist1h4b	Histone cluster 1, H4b	13,3,6,	ENSMUSG00000060093|ENSMUSG00000060639|ENSMUSG00000060678|ENSMUSG	NM_178208, NM_175656, NM_175657, NM_175654, NM_175655, NM_175652, NM_178211, NM_033596, NM_178210, NM_153173, NM_178193, NM_178192
319155	Hist1h4c	Histone cluster 1, H4c	13,3,6,	ENSMUSG00000060093|ENSMUSG00000060639|ENSMUSG00000060678|ENSMUSG	NM_178208, NM_175656, NM_175657, NM_175654, NM_175655, NM_175652, NM_178211, NM_033596, NM_178210, NM_153173, NM_178193, NM_178192
319156	Hist1h4d	Histone cluster 1, H4d	13,3,6,	ENSMUSG00000060093|ENSMUSG00000060639|ENSMUSG00000060678|ENSMUSG	NM_178208, NM_175656, NM_175657, NM_175654, NM_175655, NM_175652, NM_178211, NM_033596, NM_178210, NM_153173, NM_178193, NM_178192
319157	Hist1h4f	Histone cluster 1, H4f	13,3,6,	ENSMUSG00000060093|ENSMUSG00000060639|ENSMUSG00000060678|ENSMUSG	NM_178208, NM_175656, NM_175657, NM_175654, NM_175655, NM_175652, NM_178211, NM_033596, NM_178210, NM_153173, NM_178193, NM_178192
69386	Hist1h4h	Histone cluster 1, H4h	13,3,6,	ENSMUSG00000060981	NM_178208, NM_175656, NM_175657, NM_175654, NM_175655, NM_178211, NM_033596, NM_178210, NM_153173, NM_178193, NM_178192
319158	Hist1h4i	Histone cluster 1, H4i	13,3,6,	ENSMUSG00000060639	NM_178208, NM_175656, NM_175657, NM_175654, NM_175655, NM_175652, NM_178211, NM_033596, NM_178210, NM_153173, NM_178193, NM_178192
319159	Hist1h4j	Histone cluster 1, H4j	13,3,6,		NM_178208, NM_175656, NM_175657, NM_175654, NM_175655, NM_175652, NM_178211, NM_033596, NM_178210, NM_153173, NM_178193, NM_178192
319160	Hist1h4k	Histone cluster 1, H4k	13,3,6,	ENSMUSG00000060093|ENSMUSG00000060639|ENSMUSG00000060678|ENSMUSG	NM_178208, NM_175656, NM_175657, NM_175654, NM_175655, NM_175652, NM_178211, NM_033596, NM_178210, NM_153173, NM_178193, NM_178192
319161	Hist1h4m	Histone cluster 1, H4m	13,3,6,	ENSMUSG00000069305	NM_178208, NM_175656, NM_175657, NM_175654, NM_175655, NM_175652, NM_178211, NM_033596, NM_178210, NM_153173, NM_178193, NM_178192
97122	Hist2h4	Histone cluster 2, H4	13,3,6,	ENSMUSG00000060093|ENSMUSG00000060639|ENSMUSG00000060678|ENSMUSG	NM_178208, NM_175656, NM_175657, NM_175654, NM_175655, NM_175652, NM_178211, NM_033596, NM_178210, NM_153173, NM_178193, NM_178192
320332	Hist4h4	Histone cluster 4, H4	13,3,6,	ENSMUSG00000060093|ENSMUSG00000060639|ENSMUSG00000060678|ENSMUSG	NM_178208, NM_175656, NM_175657, NM_175654, NM_175655, NM_175652, NM_178211, NM_033596, NM_178210, NM_153173, NM_178193, NM_178192
212032	Hk3	Hexokinase 3	13,	ENSMUSG00000025877	NM_001033245
216019	Hkdc1	Hexokinase domain containing 1	10,	ENSMUSG00000020080	NM_145419
66867	Hmg20a	High mobility group 20A	9,	ENSMUSG00000032329	NM_025812
15357	Hmgcr	3-hydroxy-3-methylglutaryl-Coenzyme A reductase	13,	ENSMUSG00000021670	NM_008255
15382	Hnrnpa1	Heterogeneous nuclear ribonucleoprotein A1	13,14,15,18,2,6,X,	ENSMUSG00000046434	NM_001039129, NM_010447
229279	Hnrpa3	Heterogeneous nuclear ribonucleoprotein A3	1,11,12,14,15,16,2,3,4,5,6,7,8,X,	ENSMUSG00000059005	NM_146130, NM_198090, NM_053263
232989	Hnrpul1	Heterogeneous nuclear ribonucleoprotein U-like 1	7,	ENSMUSG00000040725	NM_144922, NM_178089
235106	Hnt	Neurotrimin	9,		NM_172290
239099	Homez	Homeodomain leucine zipper-encoding gene	14,	ENSMUSG00000057156	NM_183174
320191	Hook3	Hook homolog 3 (Drosophila)	8,	ENSMUSG00000037234	NM_207659
15412	Hoxb4	Homeo box B4	11,	ENSMUSG00000038692	NM_010459
15413	Hoxb5	Homeo box B5	11,	ENSMUSG00000038700	NM_008268
15478	Hs3st3a1	Heparan sulfate (glucosamine) 3-O-sulfotransferase 3A1	11,	ENSMUSG00000047759	NM_178870
56213	Htra1	HtrA serine peptidase 1	7,	ENSMUSG00000006205	NM_019564
15936	Ier2	Immediate early response 2	8,	ENSMUSG00000053560	NM_010499
99899	Ifi44	Interferon-induced protein 44	3,	ENSMUSG00000028037	NM_133871
230405	Ifne1	Interferon epsilon 1	4,	ENSMUSG00000045364	NM_177348
81896	Ift122	Intraflagellar transport 122 homolog (Chlamydomonas)	6,	ENSMUSG00000030323	NM_031177, NM_001167763
16000	Igf1	Insulin-like growth factor 1	10,	ENSMUSG00000020053	NM_001111274, NM_010512, NM_184052, NM_001111276, NM_001111275
209268	Igsf1	Immunoglobulin superfamily, member 1	X,	ENSMUSG00000031111	NM_177915, NM_183335, NM_183336, NM_177591
207683	Igsf11	Immunoglobulin superfamily, member 11	16,	ENSMUSG00000022790	NM_170599
60440	Iigp1	Interferon inducible GTPase 1	18,	ENSMUSG00000054072	NM_001146275, NM_001013828, NM_021792
435565	iigp1,Iigp1b,	interferon inducible GTPase 1; interferon-inducible GTPase-like	18,	ENSMUSG00000054072,	NM_001146275, NM_001013828, NM_021792
16175	Il1a	Interleukin 1 alpha	2,	ENSMUSG00000027399	NM_010554
16178	Il1r2	Interleukin 1 receptor, type II	1,	ENSMUSG00000026073	NM_010555
237313	Il20ra	Interleukin 20 receptor, alpha	10,	ENSMUSG00000020007	NM_172786
60505	Il21	Interleukin 21	3,	ENSMUSG00000027718	NM_021782
637754	IL21,LOC637754,	similar to interleukin 21; interleukin 21	3,	ENSMUSG00000027718,	NM_021782
16198	Il9	Interleukin 9	13,	ENSMUSG00000021538	NM_008373
106347	Ildr1	Immunoglobulin-like domain containing receptor 1	16,	ENSMUSG00000022900	NM_134109
16319	Incenp	Inner centromere protein	19,	ENSMUSG00000024660	NM_016692
16329	Inpp1	Inositol polyphosphate-1-phosphatase	1,	ENSMUSG00000026102	NM_008384
231070	Insig1	Insulin induced gene 1	5,	ENSMUSG00000045294	NM_153526
72999	Insig2	Insulin induced gene 2	1,	ENSMUSG00000003721	NM_133748, NM_178082
320563	Islr2	Immunoglobulin superfamily containing leucine-rich repeat 2	9,	ENSMUSG00000051243	NM_001161541, NM_001161540, NM_001161539, NM_001161536, NM_177193, NM_001161535, NM_001161538, NM_001161537
101142	Itfg2	Integrin alpha FG-GAP repeat containing 2	6,		NM_133927
73473	Iws1	IWS1 homolog (S. cerevisiae)	18,	ENSMUSG00000024384	NM_173441
231872	Jtv1	JTV1 gene	5,	ENSMUSG00000029610	NM_146165, NM_001172146
16483	Kap	Kidney androgen regulated protein	6,	ENSMUSG00000032758	NM_010594
71206	Katnal2	Katanin p60 subunit A-like 2	18,		NM_027721
16498	Kcnab2	Potassium voltage-gated channel, shaker-related subfamily, beta member 2	4,	ENSMUSG00000028931	NM_010598
72413	Kcnmb2	Potassium large conductance calcium-activated channel, subfamily M, beta member 2	3,	ENSMUSG00000037610	NM_028231
16539	Kcns2	K+ voltage-gated channel, subfamily S, 2	15,	ENSMUSG00000050963	NM_181317
226541	Klhl20	Kelch-like 20 (Drosophila)	1,		NM_001039482
626834	Klk13	Kallikrein related-peptidase 13	7,	ENSMUSG00000054046	NM_001039042
654462	Kncn	Kinocilin	4,	ENSMUSG00000073774	NM_001039124
16672	Krt34	Keratin 34	11,	ENSMUSG00000043485	NM_027563
66708	Krtap3-2	Keratin associated protein 3-2	11,	ENSMUSG00000069721	NM_025720, NM_025524
66380	Krtap3-3	Keratin associated protein 3-3	11,	ENSMUSG00000069721|ENSMUSG00000069722	NM_025720, NM_025524
16772	Lama1	Laminin, alpha 1	17,	ENSMUSG00000032796	NM_008480
16803	Lbp	Lipopolysaccharide binding protein	2,	ENSMUSG00000016024	NM_008489
75782	Lca5	Leber congenital amaurosis 5 (human)	9,	ENSMUSG00000032258	NM_029434, NM_027448
68694	Lce1e	Late cornified envelope 1E	3,	ENSMUSG00000068889	NM_026811
57275	Lenep	Lens epithelial protein	3,	ENSMUSG00000078173	NM_020517
75660	Lin37	Lin-37 homolog (C. elegans)	5,7,	ENSMUSG00000036845	NM_029377
22343	Lin7c	Lin-7 homolog C (C. elegans)	2,	ENSMUSG00000027162	NM_011699
239759	Liph	Lipase, member H	16,	ENSMUSG00000044626	NM_001083894, NM_153404
320506	Lmbrd2	LMBR1 domain containing 2	15,	ENSMUSG00000039704	NM_177178
109593	Lmo3	LIM domain only 3	6,		NM_207222
231798	Lrch4	Leucine-rich repeats and calponin homology (CH) domain containing 4	5,	ENSMUSG00000029720	NM_146164, NM_001168652
67580	Lrrc18	Leucine rich repeat containing 18	14,	ENSMUSG00000041673	NM_026253, NM_001146021
216011	Lrrc20	Leucine rich repeat containing 20	10,	ENSMUSG00000037151	NM_153542
230654	Lrrc41	Leucine rich repeat containing 41	4,		NM_153521
77809	Lrrc42	Leucine rich repeat containing 42	4,	ENSMUSG00000028617	NM_029985
72946	Lrrc47	Leucine rich repeat containing 47	4,	ENSMUSG00000029028	NM_201226
241528	Lrrc55	Leucine rich repeat containing 55	2,	ENSMUSG00000075224	NM_001033346
231549	Lrrc8d	Leucine rich repeat containing 8D	5,	ENSMUSG00000046079	NM_178701, NM_001122768
71890	Mad2l2	MAD2 mitotic arrest deficient-like 2 (yeast)	4,	ENSMUSG00000029003	NM_027985
17147	Mageb3	Melanoma antigen, family B, 3	2,	ENSMUSG00000074881	NM_008545
433586	Maml3	Mastermind like 3 (Drosophila)	3,	ENSMUSG00000061143	NM_001004176
227619	Man1b1	Mannosidase, alpha, class 1B, member 1	2,	ENSMUSG00000036646	NM_001029983
17160	Man2b2	Mannosidase 2, alpha B2	5,	ENSMUSG00000029119	NM_008550
26397	Map2k3	Mitogen activated protein kinase kinase 3	11,	ENSMUSG00000018932	NM_008928
17118	Marcks	Myristoylated alanine rich protein kinase C substrate	10,	ENSMUSG00000069662	NM_008538
17174	Masp1	Mannan-binding lectin serine peptidase 1	16,	ENSMUSG00000022887	NM_008555
67121	Mastl	Microtubule associated serine/threonine kinase-like	2,	ENSMUSG00000026779	NM_025979
17182	Matn3	Matrilin 3	12,	ENSMUSG00000020583	NM_010770
17193	Mbd4	Methyl-CpG binding domain protein 4	6,	ENSMUSG00000030322	NM_010774
17195	Mbl2	Mannose binding lectin (C)	19,	ENSMUSG00000024863	NM_010776
72039	Mccc1	Methylcrotonoyl-Coenzyme A carboxylase 1 (alpha)	3,	ENSMUSG00000027709	NM_023644
17215	Mcm3	Minichromosome maintenance deficient 3 (S. cerevisiae)	1,		NM_008563
17217	Mcm4	Minichromosome maintenance deficient 4 homolog (S. cerevisiae)	16,	ENSMUSG00000022673	NM_008565
17218	Mcm5	Minichromosome maintenance deficient 5, cell division cycle 46 (S. cerevisiae)	8,	ENSMUSG00000005410	NM_008566
17220	Mcm7	Minichromosome maintenance deficient 7 (S. cerevisiae)	5,	ENSMUSG00000029730	NM_008568
26896	Med14	Mediator complex subunit 14	X,	ENSMUSG00000064127	NM_012005, NM_001048208
381379	Med19	Mediator of RNA polymerase II transcription, subunit 19 homolog (yeast)	2,	ENSMUSG00000027080	NM_025885
192191	Med9	Mediator of RNA polymerase II transcription, subunit 9 homolog (yeast)	11,	ENSMUSG00000061650	NM_138675
231803	Mepce	Methylphosphate capping enzyme	5,	ENSMUSG00000029726	NM_144913
67096	Mmachc	Methylmalonic aciduria cblC type, with homocystinuria	4,	ENSMUSG00000028690	NM_025962
75746	Morc4	Microrchidia 4	X,	ENSMUSG00000031434	NM_029413
83456	Mov10l1	Moloney leukemia virus 10-like 1	15,	ENSMUSG00000015365	NM_031260
194357	Moxd2	Monooxygenase, DBH-like 2	6,	ENSMUSG00000029885	NM_139296
319742	Mpzl3	Myelin protein zero-like 3	9,	ENSMUSG00000070305	NM_176993, NM_001093749
17535	Mre11a	Meiotic recombination 11 homolog A (S. cerevisiae)	9,		NM_018736
235712	Mrgpra2	MAS-related GPR, member A2	7,	ENSMUSG00000039854	NM_153101
80978	Mrgprh	MAS-related GPR, member H	17,	ENSMUSG00000059408	NM_030726
68537	Mrpl13	Mitochondrial ribosomal protein L13	15,	ENSMUSG00000022370	NM_026759
27397	Mrpl17	Mitochondrial ribosomal protein L17	7,	ENSMUSG00000030879	NM_025301
94064	Mrpl27	Mitochondrial ribosomal protein L27	11,18,		NM_053161
64657	Mrps10	Mitochondrial ribosomal protein S10	17,		NM_001146211, NM_001146212, NM_183086
24030	Mrps12	Mitochondrial ribosomal protein S12	7,		NM_011885
57312	Mrps31	Mitochondrial ribosomal protein S31	8,	ENSMUSG00000031533	NM_020560
69774	Ms4a6b	Membrane-spanning 4-domains, subfamily A, member 6B	19,	ENSMUSG00000024677	NM_027209
17701	Msx1	Homeo box, msh-like 1	5,	ENSMUSG00000048450	NM_010835
17702	Msx2	Homeo box, msh-like 2	13,	ENSMUSG00000021469	NM_013601
270058	Mtap1s	Microtubule-associated protein 1S	8,	ENSMUSG00000019261	NM_173013
105837	Mtbp	Mdm2, transformed 3T3 cell double minute p53 binding protein	15,	ENSMUSG00000022369	NM_001168250, NM_134092
17830	Muc10	Mucin 10, submandibular gland salivary mucin	5,		NM_008644
17865	Mybl2	Myeloblastosis oncogene-like 2	2,	ENSMUSG00000017861	NM_008652
544791	Myh13	Myosin, heavy polypeptide 13, skeletal muscle	11,	ENSMUSG00000060180	NM_001081250
17885	Myh8	Myosin, heavy polypeptide 8, skeletal muscle, perinatal	11,	ENSMUSG00000055775	NM_177369
74838	Narg1	NMDA receptor-regulated gene 1	3,	ENSMUSG00000063273	NM_053089
70223	Nars	Asparaginyl-tRNA synthetase	18,	ENSMUSG00000024587	NM_001142950, NM_027350
17966	Nbr1	Neighbor of Brca1 gene 1	11,	ENSMUSG00000017119	NM_008676
17968	Ncam2	Neural cell adhesion molecule 2	16,	ENSMUSG00000022762	NM_001113208, NM_010954
76044	Ncapg2	Non-SMC condensin II complex, subunit G2	12,	ENSMUSG00000042029	NM_133762
67052	Ndc80	NDC80 homolog, kinetochore complex component (S. cerevisiae)	17,	ENSMUSG00000024056	NM_023294
66647	Ndnl2	Necdin-like 2	7,	ENSMUSG00000070520	NM_023239
234258	Neil3	Nei like 3 (E. coli)	8,	ENSMUSG00000039396	NM_146208
18020	Nfatc2ip	Nuclear factor of activated T-cells, cytoplasmic, calcineurin-dependent 2 interacting protein	7,	ENSMUSG00000030722	NM_010900
18036	Nfkbib	Nuclear factor of kappa light chain gene enhancer in B-cells inhibitor, beta	7,	ENSMUSG00000030595	NM_010908
66866	Nhlrc2	NHL repeat containing 2	19,	ENSMUSG00000025078	NM_025811
18092	Nkx2-6	NK2 transcription factor related, locus 6 (Drosophila)	14,	ENSMUSG00000044186	NM_010920
18108	Nmt2	N-myristoyltransferase 2	2,		NM_008708
70769	Nolc1	Nucleolar and coiled-body phosphoprotein 1	19,	ENSMUSG00000015176	NM_053086, NM_001039351, NM_001039352, NM_001039353
260305	Nphp4	Nephronophthisis 4 (juvenile) homolog (human)	4,	ENSMUSG00000039577	NM_153424
18175	Nrap	Nebulin-related anchoring protein	19,	ENSMUSG00000049134	NM_008733, NM_198059
72181	Nsun4	NOL1/NOP2/Sun domain family, member 4	4,	ENSMUSG00000028706	NM_028142
53893	Nudt5	Nudix (nucleoside diphosphate linked moiety X)-type motif 5	2,	ENSMUSG00000025817	NM_016918
445007	Nup85	Nucleoporin 85	11,	ENSMUSG00000020739	NM_001002929
19069	Nup88	Nucleoporin 88	11,	ENSMUSG00000040667	NM_172394, NM_001083331
52184	Odf2l	Outer dense fiber of sperm tails 2-like	3,		NM_001162538, NM_025714, NM_001162539
258919	Olfr1179	Olfactory receptor 1179	2,	ENSMUSG00000075127	NM_146917
258451	Olfr1215	Olfactory receptor 1215	2,	ENSMUSG00000075108	NM_146459
258895	Olfr1216	Olfactory receptor 1216	2,	ENSMUSG00000075107	NM_146893
258970	Olfr1242	Olfactory receptor 1242	2,	ENSMUSG00000075085	NM_146968
258790	Olfr1263	Olfactory receptor 1263	2,	ENSMUSG00000059112	NM_146794
258982	Olfr1272	Olfactory receptor 1272	2,	ENSMUSG00000075061	NM_146975, NM_146980
257662	Olfr1290	Olfactory receptor 1290	2,	ENSMUSG00000074962	NM_146262
258890	Olfr1297	Olfactory receptor 1297	2,	ENSMUSG00000074958	NM_146888
258257	Olfr1313	Olfactory receptor 1313	2,	ENSMUSG00000074946	NM_207150
236784	Olfr1320	Olfactory receptor 1320	X,	ENSMUSG00000071764	NM_207240
258851	Olfr1339	Olfactory receptor 1339	4,	ENSMUSG00000070820	NM_146852
258918	Olfr1346	Olfactory receptor 1346	7,	ENSMUSG00000054938	NM_146916
258384	Olfr1350	Olfactory receptor 1350	7,	ENSMUSG00000056696	NM_146389
259044	Olfr1353	Olfactory receptor 1353	10,	ENSMUSG00000042774	NM_147042
258739	Olfr1362	Olfactory receptor 1362	13,	ENSMUSG00000051258	NM_146744
258481	Olfr137	Olfactory receptor 137	17,	ENSMUSG00000054940	NM_146488
258913	Olfr1377	Olfactory receptor 1377	11,	ENSMUSG00000061952	NM_146911
258027	Olfr1385	Olfactory receptor 1385	11,	ENSMUSG00000059729	NM_001011805
258881	Olfr1404	Olfactory receptor 1404	1,	ENSMUSG00000049456	NM_146881
258758	Olfr1406	Olfactory receptor 1406	1,	ENSMUSG00000058981	NM_146763
258674	Olfr1427	Olfactory receptor 1427	19,	ENSMUSG00000067525	NM_146679
258342	Olfr1491	Olfactory receptor 1491	19,	ENSMUSG00000051156	NM_146345
18313	Olfr16	Olfactory receptor 16	1,	ENSMUSG00000037924	NM_008763
258836	Olfr272	Olfactory receptor 272	4,	ENSMUSG00000051593	NM_146839
258850	Olfr295	Olfactory receptor 295	7,	ENSMUSG00000059319	NM_146851
258609	Olfr305	Olfactory receptor 305	7,	ENSMUSG00000055571	NM_146616
258529	Olfr313	Olfactory receptor 313	11,	ENSMUSG00000070438	NM_146536
258531	Olfr315	Olfactory receptor 315	11,	ENSMUSG00000056959	NM_146538
18331	Olfr32	Olfactory receptor 32	2,	ENSMUSG00000075066	NM_010980
258944	Olfr351	Olfactory receptor 351	2,	ENSMUSG00000075383	NM_146942
258617	Olfr356	Olfactory receptor 356	2,	ENSMUSG00000070943	NM_146624
258615	Olfr360	Olfactory receptor 360	2,	ENSMUSG00000047232	NM_146622
259053	Olfr362	Olfactory receptor 362	2,	ENSMUSG00000075377	NM_147051
258924	Olfr376	Olfactory receptor 376	11,	ENSMUSG00000063881	NM_146922
258343	Olfr397	Olfactory receptor 397	11,	ENSMUSG00000057050	NM_146346
258703	Olfr402	Olfactory receptor 402	11,	ENSMUSG00000070379	NM_146708
258716	Olfr424	Olfactory receptor 424	1,	ENSMUSG00000051528	NM_146721
258406	Olfr462	Olfactory receptor 462	11,	ENSMUSG00000050539	NM_146411
258771	Olfr473	Olfactory receptor 473	7,	ENSMUSG00000073892	NM_146775
257891	Olfr479	Olfactory receptor 479	7,	ENSMUSG00000043855	NM_001011742
258769	Olfr508	Olfactory receptor 508	7,	ENSMUSG00000063764	NM_146773
258353	Olfr521	Olfactory receptor 521	7,	ENSMUSG00000073997	NM_146356
258956	Olfr535	Olfactory receptor 535	7,	ENSMUSG00000063230	NM_146954
258749	Olfr556	Olfactory receptor 556	7,	ENSMUSG00000073969	NM_146754
259097	Olfr558	Olfactory receptor 558	7,	ENSMUSG00000070423	NM_147093
259080	Olfr619	Olfactory receptor 619	7,	ENSMUSG00000073944	NM_147076
258817	Olfr655	Olfactory receptor 655	7,	ENSMUSG00000051182	NM_146820
258350	Olfr706	Olfactory receptor 706	7,	ENSMUSG00000043599	NM_146353
170639	Olfr78	Olfactory receptor 78	7,	ENSMUSG00000043366	NM_130866, NM_001168503
258542	Olfr786	Olfactory receptor 786	10,	ENSMUSG00000064245	NM_146549
258929	Olfr799	Olfactory receptor 799	10,	ENSMUSG00000057002	NM_146927
258068	Olfr804	Olfactory receptor 804	10,	ENSMUSG00000044537|ENSMUSG00000057403	NM_001011821
258667	Olfr816	Olfactory receptor 816	10,	ENSMUSG00000063715	NM_146672
259070	Olfr829	Olfactory receptor 829	9,	ENSMUSG00000051414	NM_147067
258797	Olfr904	Olfactory receptor 904	9,	ENSMUSG00000051620	NM_146801
258781	Olfr915	Olfactory receptor 915	9,	ENSMUSG00000046455	NM_146804, NM_146785
258372	Olfr918	Olfactory receptor 918	9,	ENSMUSG00000046150	NM_146375
404322	Olfr924	Olfactory receptor 924	9,	ENSMUSG00000062103	NM_207560
258497	Olfr961	Olfactory receptor 961	9,	ENSMUSG00000059106	NM_146504
259110	Olfr980	Olfactory receptor 980	9,	ENSMUSG00000060254	NM_147106
258283	Olfr981	Olfactory receptor 981	9,	ENSMUSG00000046678	NM_146286
258166	Olfr988	Olfactory receptor 988	2,	ENSMUSG00000075222	NM_001011534
56452	Orc6l	Origin recognition complex, subunit 6-like (S. cerevisiae)	8,	ENSMUSG00000031697	NM_019716, NM_001163791
100163	Pafah2	Platelet-activating factor acetylhydrolase 2	4,	ENSMUSG00000037366	NM_133880
212503	Paox	Polyamine oxidase (exo-N4-amino)	7,		NM_153783
11545	Parp1	Poly (ADP-ribose) polymerase family, member 1	1,	ENSMUSG00000026496	NM_007415
230577	Pars2	Prolyl-tRNA synthetase (mitochondrial)(putative)	4,	ENSMUSG00000043572	NM_001083887, NM_172272
114774	Pawr	PRKC, apoptosis, WT1, regulator	10,	ENSMUSG00000035873	NM_054056
18506	Pax4	Paired box gene 4	6,	ENSMUSG00000029706	NM_011038, NM_001159926, NM_001159925
52033	Pbk	PDZ binding kinase	14,	ENSMUSG00000022033	NM_023209
93884	Pcdhb13	Protocadherin beta 13	18,	ENSMUSG00000047307	NM_053138
93879	Pcdhb8	Protocadherin beta 8	18,	ENSMUSG00000045876	NM_053133
93701	Pcdhg@,PCDHGA11,PCDHGA12,PCDHGA2,PCDHGA3,PCDHGA8,PCDHGA9,PCDHGB4,PCDHGC3,PCDHGC4,PCDHGC5,	protocadherin gamma subfamily A, 8; protocadherin gamma subfamily A, 9; protocadherin gamma subfamily B, 4; protocadherin gamma subfamily C, 3; protocadherin gamma subfamily C, 5; protocadherin gamma cluster; protocadherin gamma subfamily C, 4; protocadherin gamma subfamily A, 2; protocadherin gamma subfamily A, 3; protocadherin gamma subfamily A, 11; protocadherin gamma subfamily A, 12	18,	ENSMUSG00000023036,ENSMUSG00000069394,	NM_033594, NM_033595, NM_033583, NM_033586, NM_033585, NM_033576, NM_033581, NM_033591, NM_033582, NM_033592, NM_033594
93716	Pcdhg@,PCDHGA11,PCDHGA12,PCDHGA2,PCDHGA3,PCDHGA8,PCDHGA9,PCDHGB4,PCDHGC3,PCDHGC4,PCDHGC5,	protocadherin gamma subfamily A, 8; protocadherin gamma subfamily A, 9; protocadherin gamma subfamily B, 4; protocadherin gamma subfamily C, 3; protocadherin gamma subfamily C, 5; protocadherin gamma cluster; protocadherin gamma subfamily C, 4; protocadherin gamma subfamily A, 2; protocadherin gamma subfamily A, 3; protocadherin gamma subfamily A, 11; protocadherin gamma subfamily A, 12	18,	ENSMUSG00000023036,ENSMUSG00000069394,	NM_033594, NM_033595, NM_033583, NM_033586, NM_033585, NM_033576, NM_033581, NM_033591, NM_033582, NM_033592
93710	Pcdhga2	Protocadherin gamma subfamily A, 2	18,	ENSMUSG00000069394	NM_033594, NM_033595, NM_033583, NM_033586, NM_033585, NM_033576, NM_033581, NM_033591, NM_033582, NM_033592
93714	Pcdhga6,	protocadherin gamma subfamily A, 6	18,		NM_033589
18546	Pcp4	Purkinje cell protein 4	16,		NM_008791, NM_028078
18572	Pdcd11	Programmed cell death protein 11	19,	ENSMUSG00000025047	NM_011053
218461	Pde8b	Phosphodiesterase 8B	13,	ENSMUSG00000021684	NM_172263, NM_001170669
54132	Pdlim1	PDZ and LIM domain 1 (elfin)	19,5,	ENSMUSG00000055044	NM_016861
231332	Pea15b	Phosphoprotein enriched in astrocytes 15B	5,	ENSMUSG00000047652
18616	Peg3	Paternally expressed 3	7,	ENSMUSG00000002265	NM_008817
67245	Peli1	Pellino 1	11,		NM_023324
19298	Pex19	Peroxisome biogenesis factor 19	1,	ENSMUSG00000003464	NM_001159525, NM_023041
215789	Phactr2	Phosphatase and actin regulator 2	10,	ENSMUSG00000062866	NM_001033257
71838	Phf7	PHD finger protein 7	14,	ENSMUSG00000021902	NM_027949
73373	Phospho2	Phosphatase, orphan 2	2,	ENSMUSG00000027088	NM_028521
70911	Phyhipl	Phytanoyl-CoA hydroxylase interacting protein-like	10,		NM_178621, NM_001162846
18708	Pik3r1	Phosphatidylinositol 3-kinase, regulatory subunit, polypeptide 1 (p85 alpha)	13,	ENSMUSG00000041417	NM_001024955, NM_001077495
69617	Pitrm1	Pitrilysin metallepetidase 1	13,	ENSMUSG00000021193	NM_145131
26971	Pla2g2f	Phospholipase A2, group IIF	4,	ENSMUSG00000028749	NM_012045
18807	Pld3	Phospholipase D family, member 3	7,	ENSMUSG00000003363	NM_011116
18861	Pms2	Postmeiotic segregation increased 2 (S. cerevisiae)	5,	ENSMUSG00000079109	NM_008886
18968	Pola1	Polymerase (DNA directed), alpha 1	X,	ENSMUSG00000006678	NM_008892
56626	Poll	Polymerase (DNA directed), lambda	19,		NM_020032
77782	Polq	Polymerase (DNA directed), theta	16,	ENSMUSG00000034206	NM_001159369, NM_029977
20020	Polr2a	Polymerase (RNA) II (DNA directed) polypeptide A	11,	ENSMUSG00000005198	NM_009089
70408	Polr3f	Polymerase (RNA) III (DNA directed) polypeptide F	2,	ENSMUSG00000027427	NM_029763
69870	Polr3gl	Polymerase (RNA) III (DNA directed) polypeptide G like	3,	ENSMUSG00000028104	NM_027241
217734	Pomt2	Protein-O-mannosyltransferase 2	12,	ENSMUSG00000034126	NM_153415
18986	Pou2f1	POU domain, class 2, transcription factor 1	1,	ENSMUSG00000026565	NM_198932, NM_198933, NM_198934, NM_011137
67738	Ppid	Peptidylprolyl isomerase D (cyclophilin D)	3,5,	ENSMUSG00000027804	NM_026352
19043	Ppm1b	Protein phosphatase 1B, magnesium dependent, beta isoform	17,	ENSMUSG00000061130	NM_001159496, NM_001159497, NM_001159498, NM_011151
72590	Ppme1	Protein phosphatase methylesterase 1	7,	ENSMUSG00000030718	NM_028292
66385	Ppp1r7	Protein phosphatase 1, regulatory (inhibitor) subunit 7	1,	ENSMUSG00000026275	NM_023200
19063	Ppt1	Palmitoyl-protein thioesterase 1	4,		NM_008917
378460	Pram1	PML-RAR alpha-regulated adaptor molecule 1	17,	ENSMUSG00000032739	NM_001002842
94315	Prcc	Papillary renal cell carcinoma (translocation-associated)	3,	ENSMUSG00000004895	NM_033573
19075	Prim1	DNA primase, p49 subunit	10,		NM_008921
108097	Prkab2	Protein kinase, AMP-activated, beta 2 non-catalytic subunit	3,	ENSMUSG00000038205	NM_182997
241113	Prkag3	Protein kinase, AMP-activated, gamma 3 non-catatlytic subunit	1,	ENSMUSG00000006542	NM_153744, NM_153745
19089	Prkcsh	Protein kinase C substrate 80K-H	9,	ENSMUSG00000003402	NM_008925
19090	Prkdc	Protein kinase, DNA activated, catalytic polypeptide	16,	ENSMUSG00000022672	NM_011159
18776	Prl3b1	Prolactin family 3, subfamily b, member 1	13,		NM_008865
19116	Prlr	Prolactin receptor	15,	ENSMUSG00000005268	NM_011169
270906	Prr11	Proline rich 11	11,	ENSMUSG00000020493	NM_175563
66340	Psenen	Presenilin enhancer 2 homolog (C. elegans)	4,7,	ENSMUSG00000036835	NM_025498
23996	Psmc4	Proteasome (prosome, macropain) 26S subunit, ATPase, 4	7,	ENSMUSG00000030603	NM_011874
19184	Psmc5	Protease (prosome, macropain) 26S subunit, ATPase 5	11,	ENSMUSG00000020708	NM_008950
19242	Ptn	Pleiotrophin	6,		NM_008973
19280	Ptprs	Protein tyrosine phosphatase, receptor type, S	17,	ENSMUSG00000013236	NM_011218
67049	Pus3	Pseudouridine synthase 3	9,		NM_023292
17274	Rab8a	RAB8A, member RAS oncogene family	8,	ENSMUSG00000003037	NM_023126
67657	Rabl3	RAB, member of RAS oncogene family-like 3	16,	ENSMUSG00000022827	NM_001042499
67042	Rabl4	RAB, member of RAS oncogene family-like 4	15,		NM_025931
19362	Rad51ap1	RAD51 associated protein 1	6,	ENSMUSG00000030346	NM_009013
19367	Rad9	RAD9 homolog (S. pombe)	19,		NM_011237
19646	Rbbp4	Retinoblastoma binding protein 4	4,	ENSMUSG00000057236	NM_009030
71336	Rbks	Ribokinase	5,	ENSMUSG00000029136	NM_153196
68272	Rbm28	RNA binding motif protein 28	6,	ENSMUSG00000029701	NM_026650, NM_133925
170791	Rbm39	RNA binding motif protein 39	2,		NM_133242
19695	Reg3g	Regenerating islet-derived 3 gamma	6,		NM_011260
56533	Rgs17	Regulator of G-protein signaling 17	10,		NM_019958, NM_001161822
19743	Rhag	Rhesus blood group-associated A glycoprotein	17,	ENSMUSG00000023926	NM_011269
76867	Rhbdd1	Rhomboid domain containing 1	1,	ENSMUSG00000026142	NM_029777, NM_001122685
23912	Rhof	Ras homolog gene family, member f	5,	ENSMUSG00000029449	NM_175092
194738	Rhox11	Reproductive homeobox 11	X,	ENSMUSG00000051038	NM_198598
104384	Rhox9	Reproductive homeobox 9	X,	ENSMUSG00000068048	NM_023894
66611	Ribc1	RIB43A domain with coiled-coils 1	X,	ENSMUSG00000025257	NM_025660
192656	Ripk2	Receptor (TNFRSF)-interacting serine-threonine kinase 2	4,	ENSMUSG00000041135	NM_138952
75019	Rnase10	Ribonuclease, RNase A family, 10 (non-active)	14,	ENSMUSG00000021872	NM_001162863, NM_029145
78416	Rnase6	Ribonuclease, RNase A family, 6	14,	ENSMUSG00000021880	NM_030098
77733	Rnf170	Ring finger protein 170	8,	ENSMUSG00000013878	NM_029965
73469	Rnf38	Ring finger protein 38	4,	ENSMUSG00000035696	NM_001038993, NM_175201
207742	Rnf43	Ring finger protein 43	11,	ENSMUSG00000034177	NM_172448
19891	Rpa2	Replication protein A2	4,	ENSMUSG00000028884	NM_011284
68240	Rpa3	Replication protein A3	1,6,		NM_026632
69723	Rpain	RPA interacting protein	11,	ENSMUSG00000018449	NM_027186
72508	Rps6kb1	Ribosomal protein S6 kinase, polypeptide 1	11,	ENSMUSG00000020516	NM_028259, NM_001114334
68750	Rreb1	Ras responsive element binding protein 1	13,	ENSMUSG00000039087	NM_026830, NM_001039188, NM_001013392
20133	Rrm1	Ribonucleotide reductase M1	7,	ENSMUSG00000030978	NM_009103
66409	Rsl1d1	Ribosomal L1 domain containing 1	16,	ENSMUSG00000005846	NM_025546
22092	Rsph1	Radial spoke head 1 homolog (Chlamydomonas)	17,	ENSMUSG00000024033	NM_025290
67610	Rspry1	Ring finger and SPRY domain containing 1	8,	ENSMUSG00000050079	NM_026274
208606	Rsrc2	Arginine/serine-rich coiled-coil 2	5,	ENSMUSG00000029422	NM_001005523, NM_001005525, NM_025438
269400	Rtel1	Regulator of telomere elongation helicase 1	2,		NM_001166666, NM_001166667, NM_001166665, NM_001001882, NM_001166668
20174	Ruvbl2	RuvB-like protein 2	7,	ENSMUSG00000003868	NM_011304
71984	Sars2	Seryl-aminoacyl-tRNA synthetase 2	7,	ENSMUSG00000070699	NM_023637
30953	Schip1	Schwannomin interacting protein 1	3,	ENSMUSG00000027777	NM_013928, NM_001113420, NM_001113421, NM_001113419
20266	Scn1b	Sodium channel, voltage-gated, type I, beta	7,	ENSMUSG00000019194	NM_011322
20277	Scnn1b	Sodium channel, nonvoltage-gated 1 beta	7,	ENSMUSG00000030873	NM_011325
240880	Scyl3	SCY1-like 3 (S. cerevisiae)	1,	ENSMUSG00000026584	NM_028776
66925	Sdhd	Succinate dehydrogenase complex, subunit D, integral membrane protein	9,	ENSMUSG00000000171	NM_025848
228684	Sel1l2	Sel-1 suppressor of lin-12-like 2 (C. elegans)	2,	ENSMUSG00000074764	NM_001033296
80886	Senp3	SUMO/sentrin specific peptidase 3	11,	ENSMUSG00000005204	NM_030702, NM_001163571
66315	Senp7	SUMO1/sentrin specific peptidase 7	16,	ENSMUSG00000052917	NM_001003971, NM_001003972, NM_001003973, NM_025483
68607	Serhl	Serine hydrolase-like	15,		NM_023475
241196	Serpinb13	Serine (or cysteine) peptidase inhibitor, clade B (ovalbumin), member 13	1,	ENSMUSG00000048775	NM_172852
110809	Sfrs1	Splicing factor, arginine/serine-rich 1 (ASF/SF2)	11,	ENSMUSG00000018379	NM_173374, NM_001078167
20462	Sfrs10	Splicing factor, arginine/serine-rich 10 (transformer 2 homolog, Drosophila)	16,3,	ENSMUSG00000022858	NM_009186
20391	Sgca	Sarcoglycan, alpha (dystrophin-associated glycoprotein)	11,	ENSMUSG00000001508	NM_001136080, NM_009161
27371	Sh2d2a	SH2 domain protein 2A	3,	ENSMUSG00000028071	NM_001025571, NM_021309
79566	Sh3bp5l	SH3 binding domain protein 5 like	11,	ENSMUSG00000013646	NM_001161338, NM_024480
20404	Sh3gl2	SH3-domain GRB2-like 2	4,		NM_019535
22619	Siae	Sialic acid acetylesterase	9,	ENSMUSG00000001942	NM_011734
20466	Sin3a	Transcriptional regulator, SIN3A (yeast)	9,	ENSMUSG00000042557	NM_001110351, NM_011378, NM_001110350
64383	Sirt2	Sirtuin 2 (silent mating type information regulation 2, homolog) 2 (S. cerevisiae)	7,		NM_001122765, NM_001122766, NM_022432
27401	Skp2	S-phase kinase-associated protein 2 (p45)	15,	ENSMUSG00000054115	NM_013787, NM_145468
74748	Slamf8	SLAM family member 8	1,	ENSMUSG00000053318	NM_029084
20492	Slbp	Stem-loop binding protein	14,5,	ENSMUSG00000004642	NM_009193
20494	Slc10a2	Solute carrier family 10, member 2	8,	ENSMUSG00000023073	NM_011388
66859	Slc16a9	Solute carrier family 16 (monocarboxylic acid transporters), member 9	10,	ENSMUSG00000037762	NM_025807
319848	Slc17a4	Solute carrier family 17 (sodium phosphate), member 4	13,		NM_177016
20508	Slc18a3	Solute carrier family 18 (vesicular monoamine), member 3	14,		NM_021712
20511	Slc1a2	Solute carrier family 1 (glial high affinity glutamate transporter), member 2	2,	ENSMUSG00000005089	NM_011393, NM_001077514, NM_001077515
114304	Slc28a3	Solute carrier family 28 (sodium-coupled nucleoside transporter), member 3	13,	ENSMUSG00000021553	NM_022317
210148	Slc30a6	Solute carrier family 30 (zinc transporter), member 6	17,	ENSMUSG00000024069	NM_144798
215436	Slc35e3	Solute carrier family 35, member E3	1,10,	ENSMUSG00000060181	NM_029875
234967	Slc36a4	Solute carrier family 36 (proton/amino acid symporter), member 4	9,	ENSMUSG00000043885	NM_172289
69806	Slc39a11	Solute carrier family 39 (metal ion transporter), member 11	11,	ENSMUSG00000041654	NM_001166503, NM_027216
108115	Slco4a1	Solute carrier organic anion transporter family, member 4a1	2,	ENSMUSG00000038963	NM_148933
193116	Slu7	SLU7 splicing factor homolog (S. cerevisiae)	11,	ENSMUSG00000020409	NM_198936, NM_148673
24061	Smc1a	Structural maintenance of chromosomes 1A	X,	ENSMUSG00000041133	NM_019710
237781	Smcr7	Smith-Magenis syndrome chromosome region, candidate 7 homolog (human)	11,	ENSMUSG00000018599	NM_001009927
170625	Snag1	Sorting nexin associated golgi protein 1	13,	ENSMUSG00000042364	NM_130796
20614	Snap25	Synaptosomal-associated protein 25	2,	ENSMUSG00000027273	NM_011428
244962	Snx14	Sorting nexin 14	9,	ENSMUSG00000032422	NM_172926
74718	Snx16	Sorting nexin 16	3,		NM_001127191, NM_029068
54198	Snx3	Sorting nexin 3	10,		NM_017472
67296	Socs4	Suppressor of cytokine signaling 4	14,	ENSMUSG00000048379	NM_080843
20686	Spa17	Sperm autoantigenic protein 17	9,		NM_011449
13602	Sparcl1	SPARC-like 1 (mast9, hevin)	5,	ENSMUSG00000029309	NM_010097
263876	Spata2	Spermatogenesis associated 2	2,	ENSMUSG00000047030	NM_170756
214616	Spata5l1	Spermatogenesis associated 5-like 1	2,	ENSMUSG00000074876
69019	Spcs1	Signal peptidase complex subunit 1 homolog (S. cerevisiae)	14,		NM_026911
56381	Spen	SPEN homolog, transcriptional regulator (Drosophila)	4,	ENSMUSG00000040761	NM_019763
408198	Spink7,	serine peptidase inhibitor, Kazal type 7 (putative)	18,	ENSMUSG00000060201,	NM_001001803
74585	Sppl3	Signal peptide peptidase 3	5,	ENSMUSG00000029550	NM_029012
20764	Sprr2j	Small proline-rich protein 2J	3,	ENSMUSG00000027925
67398	Srpr	Signal recognition particle receptor ('docking protein')	9,		NM_026130
99167	Ssx2ip	Synovial sarcoma, X breakpoint 2 interacting protein	3,	ENSMUSG00000036825	NM_138744
67985	Ssxb1	Synovial sarcoma, X member B, breakpoint 1	X,		NM_001134226, NM_001126491, NM_001001450, NM_199066, NM_198898, NM_026492
20847	Stat2	Signal transducer and activator of transcription 2	10,	ENSMUSG00000040033	NM_019963
71069	Stox2	Storkhead box 2	8,	ENSMUSG00000038143	NM_001114311, NM_175162
20901	Strap	Serine/threonine kinase receptor associated protein	6,	ENSMUSG00000030224	NM_011499
232811	Suv420h2	Suppressor of variegation 4-20 homolog 2 (Drosophila)	7,	ENSMUSG00000059851	NM_146177, NM_001115018
27359	Sytl4	Synaptotagmin-like 4	X,	ENSMUSG00000031255	NM_013757
111174	Taar1	Trace amine-associated receptor 1	10,	ENSMUSG00000056379	NM_053205
209513	Taar4	Trace amine-associated receptor 4	10,	ENSMUSG00000069707	NM_001008499
503558	Taar9	Trace amine-associated receptor 9	10,	ENSMUSG00000037424	NM_001010831
21336	Tacr1	Tachykinin receptor 1	6,	ENSMUSG00000030043	NM_009313
387340	Tas2r104	Taste receptor, type 2, member 104	6,	ENSMUSG00000061977	NM_207011
57252	Tas2r105	Taste receptor, type 2, member 105	6,	ENSMUSG00000051153	NM_020501
387341	Tas2r106	Taste receptor, type 2, member 106	6,	ENSMUSG00000057754	NM_207016
387354	Tas2r129	Taste receptor, type 2, member 129	6,	ENSMUSG00000063762	NM_207029
27368	Tbl2	Transducin (beta)-like 2	5,	ENSMUSG00000005374	NM_013763
21419	Tcfap2b	Transcription factor AP-2 beta	1,	ENSMUSG00000025927	NM_009334, NM_001025305
21423	Tcfe2a	Transcription factor E2a	10,	ENSMUSG00000020167	NM_001164152, NM_001164153, NM_001164147, NM_001164148, NM_001164149, NM_001164151, NM_011548, NM_001164150
21683	Tecta	Tectorin alpha	9,	ENSMUSG00000037705	NM_009347
230661	Tesk2	Testis-specific kinase 2	4,	ENSMUSG00000033985	NM_146151
272643	Tessp3	Testis serine protease 3	9,	ENSMUSG00000058398	NM_199471
73679	Tex19	Testis expressed gene 19	11,	ENSMUSG00000039329	NM_028602
21763	Tex2	Testis expressed gene 2	11,	ENSMUSG00000040548	NM_198292
75671	Tex22	Testis expressed gene 22	12,	ENSMUSG00000012211	NM_029381
54723	Tfip11	Tuftelin interacting protein 11	5,	ENSMUSG00000029345	NM_018783
74176	Tgm5	Transglutaminase 5	2,	ENSMUSG00000053675	NM_028799
116940	Tgs1	Trimethylguanosine synthase homolog (S. cerevisiae)	4,8,		NM_054089
69009	Thap7	THAP domain containing 7	16,	ENSMUSG00000022760	NM_026909
208967	Thnsl1	Threonine synthase-like 1 (bacterial)	2,	ENSMUSG00000048550	NM_177588, NM_001001297
21834	Thrb	Thyroid hormone receptor beta	14,	ENSMUSG00000021779	NM_009380, NM_001113417
21856	Timm44	Translocase of inner mitochondrial membrane 44	8,	ENSMUSG00000002949	NM_011592
30057	Timm8b	Translocase of inner mitochondrial membrane 8 homolog b (yeast)	9,		NM_013897
21885	Tle1	Transducin-like enhancer of split 1, homolog of Drosophila E(spl)	4,	ENSMUSG00000008305	NM_011599
21886	Tle2	Transducin-like enhancer of split 2, homolog of Drosophila E(spl)	10,		NM_019725
21894	Tln1	Talin 1	4,	ENSMUSG00000028465	NM_011602
380705	Tmem102,	transmembrane protein 102	11,	ENSMUSG00000070397,	NM_001033433
101883	Tmem149	Transmembrane protein 149	7,	ENSMUSG00000036826	NM_145580
234371	Tmem161a	Transmembrane protein 161A	8,	ENSMUSG00000002342	NM_145597
223693	Tmem184b	Transmembrane protein 184b	15,		NM_172608
382030	Tmem188	Transmembrane protein 188	8,		NM_029074
327766	Tmem26	Transmembrane protein 26	10,	ENSMUSG00000060044	NM_177794
208795	Tmem63a	Transmembrane protein 63a	1,	ENSMUSG00000026519	NM_144794
72098	Tmem68	Transmembrane protein 68	4,	ENSMUSG00000028232	NM_028097
67171	Tmem77	Transmembrane protein 77	3,	ENSMUSG00000027900	NM_026013, NM_001025582
20776	Tmie	Transmembrane inner ear	9,		NM_146260
50876	Tmod2	Tropomodulin 2	9,	ENSMUSG00000032186	NM_016711, NM_001038710
50875	Tmod3	Tropomodulin 3	9,	ENSMUSG00000058587	NM_016963
319875	Tmprss11b	Transmembrane protease, serine 11b	5,	ENSMUSG00000035861	NM_177024
21935	Tnfrsf17	Tumor necrosis factor receptor superfamily, member 17	16,	ENSMUSG00000022496	NM_011608
21941	Tnfrsf8	Tumor necrosis factor receptor superfamily, member 8	4,	ENSMUSG00000028602	NM_009401
21951	Tnks	Tankyrase, TRF1-interacting ankyrin-related ADP-ribose polymerase	8,	ENSMUSG00000031529	NM_175091
53333	Tomm40	Translocase of outer mitochondrial membrane 40 homolog (yeast)	7,		NM_016871, NM_001109748
29807	Tpk1	Thiamine pyrophosphokinase	6,	ENSMUSG00000029735	NM_013861
22018	Tpo	Thyroid peroxidase	12,	ENSMUSG00000020673	NM_009417
195359	Trim40	Tripartite motif-containing 40	17,	ENSMUSG00000073399	NM_001033235
94088	Trim6	Tripartite motif protein 6	7,	ENSMUSG00000072244	NM_001013616
244448	Triml1	Tripartite motif family-like 1	8,	ENSMUSG00000031651	NM_177742
76357	Trmt5	TRM5 tRNA methyltransferase 5 homolog (S. cerevisiae)	12,	ENSMUSG00000034442	NM_029580
26946	Trpc7	Transient receptor potential cation channel, subfamily C, member 7	13,	ENSMUSG00000021541	NM_012035
228911	Tshz2	Teashirt zinc finger family member 2	2,		NM_080455
208634	Tspan10	Tetraspanin 10	11,	ENSMUSG00000039691	NM_145363
78339	Ttyh3	Tweety homolog 3 (Drosophila)	5,	ENSMUSG00000036565	NM_175274
22144	Tuba3a	Tubulin, alpha 3A	6,9,	ENSMUSG00000067702	NM_009449, NM_009446
22147	Tuba3b	Tubulin, alpha 3B	6,9,	ENSMUSG00000067338	NM_009449, NM_009446
22145	Tuba4a	Tubulin, alpha 4A	1,	ENSMUSG00000026202|ENSMUSG00000026201	NM_009447
56427	Tubd1	Tubulin, delta 1	11,	ENSMUSG00000020513	NM_019756
68842	Tulp4	Tubby like protein 4	17,	ENSMUSG00000034377	NM_001103181, NM_001033529, NM_054040
70044	Tut1	Terminal uridylyl transferase 1, U6 snRNA-specific	19,	ENSMUSG00000071645	NM_197993
66958	Txndc14	Thioredoxin domain containing 14	17,2,	ENSMUSG00000050043|ENSMUSG00000071035	NM_025868
234723	Txnl4b	Thioredoxin-like 4B	8,	ENSMUSG00000031723	NM_175646
233073	U2af1l4	U2 small nuclear RNA auxiliary factor 1-like 4	7,		NM_170760
68926	Ubap2	Ubiquitin-associated protein 2	4,	ENSMUSG00000028433	NM_026872
22187	Ubb	Ubiquitin B	11,13,14,16,18,2,3,4,5,6,8,9,Un,		NM_011664, NM_029366, NM_019639, NM_024277, NM_019883, NM_001033865
79560	Ublcp1	Ubiquitin-like domain containing CTD phosphatase 1	11,	ENSMUSG00000041231	NM_024475
54122	Uevld	UEV and lactate/malate dehyrogenase domains	7,	ENSMUSG00000043262	NM_001040695
22230	Ufd1l	Ubiquitin fusion degradation 1 like	16,	ENSMUSG00000005262	NM_011672
18140	Uhrf1	Ubiquitin-like, containing PHD and RING finger domains, 1	17,X,	ENSMUSG00000001228	NM_001111079, NM_001111078, NM_001111080, NM_010931
66576	Uqcrh	Ubiquinol-cytochrome c reductase hinge protein	2,4,		NM_025641
22283	Ush2a	Usher syndrome 2A (autosomal recessive, mild) homolog (human)	1,	ENSMUSG00000026609	NM_021408
66477	Usmg5	Upregulated during skeletal muscle growth 5	19,		NM_023211
56041	Uso1	USO1 homolog, vesicle docking protein (yeast)	5,	ENSMUSG00000029407	NM_019490
72607	Usp13	Ubiquitin specific peptidase 13 (isopeptidase T-3)	3,	ENSMUSG00000056900	NM_001013024
30941	Usp21	Ubiquitin specific peptidase 21	1,	ENSMUSG00000053483	NM_013919
30940	Usp25	Ubiquitin specific peptidase 25	16,	ENSMUSG00000022867	NM_013918
57775	Usp29	Ubiquitin specific peptidase 29	7,	ENSMUSG00000051527	NM_021323
224065	Uts2d	Urotensin 2 domain containing	16,	ENSMUSG00000056423	NM_198166
22296	V1ra1	Vomeronasal 1 receptor, A1	6,	ENSMUSG00000062818	NM_011683
113849	V1ra7	Vomeronasal 1 receptor, A7	6,	ENSMUSG00000060816	NM_053222
113853	V1rb3	Vomeronasal 1 receptor, B3	6,	ENSMUSG00000057697	NM_053226
171188	V1rc15	Vomeronasal 1 receptor, C15	6,	ENSMUSG00000062905	NM_134170
404289	V1rd20	Vomeronasal 1 receptor, D20	7,	ENSMUSG00000057946	NM_207546
81015	V1rd3	Vomeronasal 1 receptor, D3	7,		NM_030740
171229	V1re6	Vomeronasal 1 receptor, E6	17,	ENSMUSG00000067951	NM_134195
22333	Vdac1	Voltage-dependent anion channel 1	11,	ENSMUSG00000020402	NM_011694
215008	Vezt	Vezatin, adherens junctions transmembrane protein	10,		NM_172538
65114	Vps35	Vacuolar protein sorting 35	8,	ENSMUSG00000031696	NM_022997
22367	Vrk1	Vaccinia related kinase 1	12,	ENSMUSG00000021115	NM_011705, NM_001029843, NM_001029844
101568	Vrk3	Vaccinia related kinase 3	7,		NM_133945
53612	Vti1b	Vesicle transport through interaction with t-SNAREs 1B homolog	12,	ENSMUSG00000021124	NM_016800
218973	Wdhd1	WD repeat and HMG-box DNA binding protein 1	14,	ENSMUSG00000037572	NM_172598
320808	Wdr22	WD repeat domain 22	12,	ENSMUSG00000049106	NM_177267
225348	Wdr36	WD repeat domain 36	18,	ENSMUSG00000038299	NM_001110016, NM_001110015, NM_144863
57315	Wdr46	WD repeat domain 46	17,	ENSMUSG00000024312	NM_020603
629756	Wfdc10	WAP four-disulfide core domain 10	2,	ENSMUSG00000070529	NM_001039501
22590	Xpa	Xeroderma pigmentosum, complementation group A	4,		NM_011728
65246	Xpo7	Exportin 7	14,	ENSMUSG00000022100	NM_023045
22596	Xrcc5	X-ray repair complementing defective repair in Chinese hamster cells 5	1,	ENSMUSG00000026187	NM_009533
14375	Xrcc6	X-ray repair complementing defective repair in Chinese hamster cells 6	15,	ENSMUSG00000022471	NM_010247
27377	Yme1l1	YME1-like 1 (S. cerevisiae)	2,	ENSMUSG00000026775	NM_013771
22630	Ywhaq	Tyrosine 3-monooxygenase/tryptophan 5-monooxygenase activation protein, theta polypeptide	12,13,15,9,	ENSMUSG00000076432	NM_011739
232879	Zbtb45	Zinc finger and BTB domain containing 45	7,	ENSMUSG00000049600	NM_001024699
67106	Zbtb8os	Zinc finger and BTB domain containing 8 opposite strand	4,5,	ENSMUSG00000057572	NM_025970
474156	Zbtb9	Zinc finger and BTB domain containing 9	17,	ENSMUSG00000079605	NM_001005916
381678	Zcwpw1	Zinc finger, CW type with PWWP domain 1	5,		NM_001005426, NM_001024932
243983	Zdhhc13	Zinc finger, DHHC domain containing 13	7,	ENSMUSG00000030471	NM_028031
102193	Zdhhc7	Zinc finger, DHHC domain containing 7	8,		NM_133967
100494	Zfand2a	Zinc finger, AN1-type domain 2A	5,	ENSMUSG00000053581	NM_001159908, NM_133349
65020	Zfp110	Zinc finger protein 110	7,	ENSMUSG00000058638	NM_022981
228913	Zfp217	Zinc finger protein 217	2,	ENSMUSG00000052056	NM_001033299, NM_001159683
192651	Zfp286	Zinc finger protein 286	11,	ENSMUSG00000047342	NM_138949
81018	Zfp313	Zinc finger protein 313	2,	ENSMUSG00000006418	NM_030743
243963	Zfp473	Zinc finger protein 473	7,	ENSMUSG00000048012	NM_178734
66056	Zfp524	Zinc finger protein 524	7,	ENSMUSG00000051184	NM_025324
69234	Zfp688	Zinc finger protein 688	7,	ENSMUSG00000045251	NM_026999
22768	Zfy2	Zinc finger protein 2, Y linked	Y,	ENSMUSG00000000103	NM_009571
239852	Zpld1	Zona pellucida like domain containing 1	16,	ENSMUSG00000064310	NM_178720
67745			7,		NM_183267
106051
238558
258761
432670
547223
547374
632049			1,		NM_001039249
633428
635161

## Sheet: Table S4-Replicate1
Supplementary table 4. List of E2F2-bound genes in Replicate 1
RefSeq mRNA	Peak Start	Peak End	Peak Score	Peak FDR
NM_001001297,NM_177588	21121477	21121935	1.02	0.0017
NM_001001500	51825943	51826696	1.06	0.0124
NM_001001738	47973792	47974049	0.93	0.0189
NM_001001807	98323607	98323857	1.34	0
NM_001001807	98325317	98325766	1.52	0
NM_001001809	175039432	175039990	0.64	0.0484
NM_001001882	181249200	181249449	0.9	0.0226
NM_001001882	181247700	181248149	0.66	0.0387
NM_001002268	14236646	14237095	0.63	0.0484
NM_001002842	33242827	33243479	0.95	0.0042
NM_001002929	115380371	115380820	0.9	0.0069
NM_001003670	101456322	101456775	0.97	0.0042
NM_001003908	86574687	86575137	0.99	0.0027
NM_001003939,NM_011631	86134010	86134367	1.47	0
NM_001003971,NM_001003972,NM_001003973,NM_025483	55999860	56000509	0.64	0.0484
NM_001004176	51945915	51946168	0.96	0.0189
NM_001004761,NM_175706	21284520	21284872	0.63	0.0484
NM_001005506	129144244	129144595	0.76	0.0174
NM_001005525,NM_025438,NM_001005523	124010135	124010687	0.71	0.0142
NM_001005916	26700972	26701221	1.28	0
NM_001008420	21054776	21055238	0.82	0.0147
NM_001008499	23649409	23650058	0.69	0.0203
NM_001009927,NM_022009	60543792	60544141	0.63	0.0484
NM_001010831	23798650	23799005	1.56	0
NM_001011534	85154863	85155617	0.72	0.0142
NM_001011742	107844460	107845011	0.64	0.0484
NM_001011821	129108028	129108277	1.17	0.0034
NM_001011861	58318449	58319004	0.78	0.0049
NM_001013024	33007174	33007432	1.24	0.002
NM_001013385	27231893	27232542	0.62	0.0484
NM_001013392	37894399	37894848	1.31	0
NM_001013616	104091036	104091487	0.94	0.0053
NM_001013781	68490768	68491117	0.64	0.0484
NM_001013804	93282275	93282930	0.65	0.0388
NM_001013828	60507979	60508538	0.67	0.0387
NM_001024699	11909579	11909928	0.67	0.0387
NM_001024700	113709347	113709696	0.62	0.0484
NM_001024955,NM_011085	102792404	102792753	0.73	0.0245
NM_001025103	141305827	141306176	0.64	0.0484
NM_001025385,NM_020502	40422944	40423393	0.67	0.0387
NM_001025564,NM_028218	88784425	88784877	0.63	0.0484
NM_001025779,NM_011799	98723881	98724230	0.72	0.0245
NM_001029843,NM_001029844,NM_011705	106410712	106411261	0.8	0.0147
NM_001033211	5260195	5260548	0.93	0.0121
NM_001033218	100646958	100647614	0.64	0.0484
NM_001033226	108733363	108733817	1.23	0
NM_001033235	36498798	36499357	0.83	0.0121
NM_001033245	55030556	55030905	0.85	0.0121
NM_001033265	33497801	33498157	1.2	0
NM_001033265	33499101	33499463	1.05	0.0015
NM_001033283	11764101	11764458	0.75	0.0208
NM_001033296	140081951	140082506	0.84	0.0121
NM_001033299	169823025	169823576	1.08	0
NM_001033304	108665996	108666347	0.96	0.0053
NM_001033325	36387973	36388329	1.09	0.0011
NM_001033344,NM_021610	167965173	167965523	0.95	0.0053
NM_001033346	84998638	84999087	1.02	0.0017
NM_001033362	97467311	97467760	0.96	0.01
NM_001033433	69623219	69623568	0.72	0.0245
NM_001033444	73305178	73305627	0.8	0.0147
NM_001033474	112331012	112331361	1.08	0.0011
NM_001033543	100275827	100276176	0.94	0.0053
NM_001033669	62662763	62663226	0.78	0.0174
NM_001033779	98013677	98014127	0.65	0.0484
NM_001033802	50808965	50809314	1.07	0.0015
NM_001033802	50808265	50808618	0.73	0.0245
NM_001033966,NM_016895	128494568	128496017	0.76	0.0174
NM_001034037	31218682	31219331	0.67	0.0286
NM_001037717,NM_029580	74205994	74206547	0.62	0.0484
NM_001037756,NM_027867	56753895	56754644	0.65	0.0387
NM_001037921	47119766	47120628	1.16	0.0008
NM_001038616,NM_029378,NM_027591	99110388	99110837	1.03	0.0053
NM_001038643,NM_023908	74429693	74430044	0.88	0.01
NM_001038710	75384942	75385400	1.09	0.0011
NM_001039042	43578608	43579157	0.97	0.0042
NM_001039124	115380931	115381380	0.76	0.0174
NM_001039129,NM_010447	103067565	103068014	0.76	0.0208
NM_001039189,NM_024274,NM_201358	36125175	36125524	0.91	0.0069
NM_001039200,NM_146157,NM_023536	138622768	138623317	0.88	0.0069
NM_001039239	62139411	62139760	0.64	0.0484
NM_001039249,NM_199021	125871968	125872517	0.76	0.0208
NM_001039351,NM_001039352,NM_001039353,NM_053086	46128774	46129123	0.96	0.0042
NM_001039482	162968356	162969009	0.86	0.0121
NM_001039501	164345950	164346401	1.05	0.0015
NM_001039541	64253801	64254156	1.2	0
NM_001039684	87667441	87668390	1.32	0
NM_001040085,NM_031394,NM_031394	90223708	90224260	0.79	0.0174
NM_001040086	90255337	90255686	0.82	0.0147
NM_001040106,NM_177762	86813350	86813701	0.64	0.0484
NM_001040395	8997478	8998027	1	0.0027
NM_007378	122035481	122036830	1.15	0
NM_007416	43680255	43680616	0.72	0.0245
NM_007432	88954478	88954827	0.89	0.01
NM_007436	61024539	61024988	0.66	0.0387
NM_007446	113566666	113567124	0.81	0.0174
NM_007446	113568066	113568415	0.78	0.0208
NM_007448	42841969	42842718	0.64	0.0484
NM_007454	4886307	4886756	0.66	0.0387
NM_007499	53298468	53299517	0.66	0.0088
NM_007569	96044714	96044963	0.78	0.034
NM_007574	136170336	136170585	1.35	0
NM_007594,NM_184053	29297254	29297903	0.64	0.0388
NM_007602	98054685	98055034	0.88	0.01
NM_007607	84772437	84772787	0.81	0.0147
NM_007609	5308173	5308527	0.88	0.01
NM_007610	42192645	42193094	0.79	0.0174
NM_007635	94342260	94342609	0.68	0.0305
NM_007705	79569776	79570925	0.6	0.0166
NM_007716	54903350	54903812	0.67	0.0387
NM_007730	79505450	79505899	0.78	0.0174
NM_007740	24131375	24131724	1.31	0
NM_007751	140751943	140752492	0.67	0.0387
NM_007769	130822723	130823274	0.79	0.0174
NM_007776	64998385	64998734	0.92	0.0069
NM_007792	110323188	110323644	0.96	0.0042
NM_007825	18435980	18436329	1.03	0.0027
NM_007838	137575513	137576262	1	0
NM_007839	52478942	52479392	0.68	0.0305
NM_007904	102729680	102730129	0.92	0.0069
NM_007905	122302716	122303068	1	0.0027
NM_007924	73466990	73467339	0.9	0.0053
NM_007963	30189841	30190499	0.68	0.0286
NM_007964	108116514	108117073	1.01	0.0017
NM_008093	180264981	180265430	0.87	0.01
NM_008145	66698075	66698324	1.32	0
NM_008146	110416302	110417075	0.62	0.0388
NM_008172	45735209	45735558	1.12	0.0011
NM_008215	17560504	17561155	0.68	0.0203
NM_008221	103728228	103728684	0.85	0.0121
NM_008232	26778284	26778633	0.73	0.0245
NM_008255	97771847	97772496	1	0.0027
NM_008298	40909916	40910265	0.62	0.0484
NM_008311	87942788	87943137	0.73	0.0245
NM_008320	123620552	123621101	0.7	0.0245
NM_008321	135414297	135415152	0.59	0.0286
NM_008373	56492268	56492717	0.91	0.0069
NM_008384	52762682	52763131	0.92	0.0069
NM_008418	107163190	107163545	0.84	0.0147
NM_008438	97036392	97036742	0.69	0.0305
NM_008453	65081157	65081508	0.8	0.0147
NM_008550	37119876	37120730	0.95	0.0042
NM_008563	20805264	20805613	0.92	0.0069
NM_008566	78005195	78005644	0.73	0.0208
NM_008599	93402817	93403472	0.71	0.0245
NM_008633	109775433	109775891	0.72	0.0245
NM_008652	162744175	162744528	0.9	0.0069
NM_008708	3199859	3200308	0.84	0.0121
NM_008756	101653255	101653716	0.7	0.0305
NM_008791	96571115	96572071	0.58	0.0484
NM_008848	3876775	3877124	0.7	0.0305
NM_008849	65438561	65439018	1.3	0
NM_008865	27249608	27250067	1.16	0.0008
NM_008881	89329039	89329488	0.82	0.0147
NM_008886,NM_146165	144164391	144164943	0.65	0.0387
NM_008892	89885074	89885434	0.96	0.01
NM_008917	122337757	122338206	0.91	0.0053
NM_008921	127417963	127418312	0.87	0.01
NM_008928,NM_025293	60746251	60746600	0.87	0.01
NM_008959,NM_025547	67367012	67367363	0.94	0.0053
NM_008973	36742813	36743262	0.79	0.0174
NM_009103	102315417	102315866	1.18	0.0005
NM_009131	44174536	44174985	0.94	0.0053
NM_009167	51588127	51588484	1.1	0.0011
NM_009186	22181185	22181637	1.12	0.0011
NM_009198	23876896	23877145	0.73	0.0441
NM_009313	82366132	82366481	1.1	0.0011
NM_009333	55793517	55793866	0.69	0.0305
NM_009334	19193527	19194086	0.89	0.01
NM_009366	75238919	75239172	0.86	0.0274
NM_009380	16774441	16774793	1.47	0
NM_009401	144582234	144582698	0.68	0.0305
NM_009417	30718670	30719219	0.98	0
NM_009447	75103501	75103850	0.64	0.0484
NM_009449	145571297	145571746	1.16	0.0008
NM_009468	43519664	43520613	0.85	0
NM_009533	72239027	72239580	0.73	0.0245
NM_009625	93503712	93504164	0.62	0.0484
NM_009662	116427597	116428246	0.73	0.0142
NM_009664	89529371	89529929	0.74	0.0208
NM_009690	87442201	87442550	0.87	0.0121
NM_009716	80080955	80081514	0.76	0.0208
NM_009731	34340547	34340796	0.79	0.034
NM_009741,NM_177410	108542660	108543309	0.7	0.0203
NM_009743	152524523	152525083	0.78	0.0174
NM_009758	33332538	33333587	0.98	0
NM_009764,NM_008676	101367832	101368185	1.05	0.0015
NM_009807	5298177	5298630	1.21	0
NM_009836	88383263	88383517	0.93	0.0226
NM_009860	34877382	34877731	1.34	0
NM_009863	107204323	107204772	0.74	0.0208
NM_009888	142000733	142001082	1.01	0.0027
NM_009913,NM_139142	123525736	123526091	0.75	0.0208
NM_009977	150260574	150260923	1.08	0.0011
NM_009978	148490079	148490535	0.69	0.0305
NM_010049,NM_010829	93456335	93456884	0.88	0.01
NM_010073	32392666	32393215	0.66	0.0387
NM_010080	104409907	104410256	0.89	0.0069
NM_010087,NM_207650	23558051	23558700	0.85	0.0121
NM_010097	104353506	104353955	0.86	0.01
NM_010172	13024022	13024271	0.84	0.0258
NM_010217	24283622	24284180	0.84	0.0121
NM_010247,NM_134095	81843954	81844605	0.79	0.0174
NM_010262	91762847	91763296	0.82	0.0147
NM_010280	34845531	34845987	1.25	0
NM_010363,NM_153415	88037620	88037973	0.86	0.01
NM_010363,NM_153415	88035520	88035975	0.8	0.0147
NM_010423	8651359	8652008	0.9	0.01
NM_010430	74985714	74986063	0.75	0.0208
NM_010446	147738610	147739459	0.96	0
NM_010459	96133775	96134224	0.78	0.0174
NM_010512,NM_184052	87287599	87288048	0.84	0.0121
NM_010554	129001613	129002062	0.87	0.01
NM_010555	40028413	40028767	0.7	0.0305
NM_010567	101712698	101713247	0.73	0.0245
NM_010579	155519266	155519626	1.38	0
NM_010594	133819463	133819912	1	0.0027
NM_010659	99867341	99868296	1.2	0
NM_010676	88785708	88786357	0.79	0.0174
NM_010770	8972003	8972461	1.1	0.0011
NM_010776	30296953	30297202	0.93	0.0189
NM_010835	38113005	38113360	0.74	0.0208
NM_010900	126189085	126189545	1.06	0.0015
NM_010920	68123648	68124201	0.64	0.0484
NM_011038	28400085	28400536	0.82	0.0029
NM_011053,NM_023211	47142476	47143125	0.81	0.0147
NM_011069	96720136	96720385	0.75	0.0441
NM_011151	84865040	84865391	1.07	0.0011
NM_011159,NM_008565	15550366	15551315	1	0.0027
NM_011164	27063740	27064496	0.7	0.0117
NM_011169	10121479	10122628	0.73	0
NM_011218	56110878	56111227	0.62	0.0484
NM_011237	4201403	4202052	0.72	0.0245
NM_011260	78397883	78398236	0.91	0.0069
NM_011272	29401393	29401753	0.69	0.0305
NM_011284	132040136	132040485	1.12	0.0008
NM_011288	142340706	142341055	0.67	0.0387
NM_011307	55111037	55111386	0.76	0.0208
NM_011322	30836105	30836554	0.76	0.0208
NM_011325	121655258	121655607	1.03	0.0017
NM_011356	80249035	80249384	1.05	0.0015
NM_011378	56873718	56874567	0.72	0.0105
NM_011382	74032583	74033041	0.92	0.0053
NM_011388	5106604	5106953	1.02	0.0015
NM_011393	102506576	102506932	0.69	0.0305
NM_011428	136403243	136403692	0.99	0.0027
NM_011476	92501889	92502345	0.81	0.0174
NM_011488	100673593	100674096	0.66	0.0387
NM_011499	137698521	137698877	0.67	0.0387
NM_011537	120093479	120093928	0.83	0.0016
NM_011541	4847195	4847544	0.98	0.0042
NM_011592	4275495	4275844	0.7	0.0245
NM_011599	71687818	71688167	0.85	0.01
NM_011616	53559052	53559305	0.83	0.0384
NM_011664	62366998	62367347	0.66	0.0387
NM_011683	90088965	90089324	0.64	0.0484
NM_011694	52203370	52203819	0.69	0.0305
NM_011699	109690416	109690871	0.78	0.0174
NM_011702	4708023	4708472	0.72	0.0245
NM_011728	46219111	46219360	1.12	0.0057
NM_011730	74144303	74145452	0.64	0.007
NM_011734,NM_011449	37364717	37365169	0.81	0.0147
NM_011739	21665626	21665890	0.92	0.0189
NM_011749	33299982	33300331	1.03	0.0017
NM_011806	9168724	9169185	0.92	0.0053
NM_011874	27760103	27760552	0.7	0.0305
NM_011879,NM_010885	36869693	36870050	0.73	0.0245
NM_011997	32943732	32944081	0.65	0.0387
NM_012005	11919632	11920388	0.73	0.0387
NM_012006	84898849	84899198	1.28	0
NM_012035	56904910	56905259	0.94	0.0053
NM_012045	138029963	138030213	0.71	0.0441
NM_013468	36185788	36186147	1.05	0.0015
NM_013473	32915076	32915525	0.74	0.0245
NM_013485	6391147	6391804	0.64	0.0388
NM_013497,NM_011602	43582468	43582917	0.94	0.0042
NM_013543,NM_011306,NM_008202	33641511	33641860	1.04	0.0015
NM_013543,NM_011306,NM_008202	33640011	33640360	0.86	0.01
NM_013582	88700702	88701152	1.04	0.0015
NM_013600,NM_033444	34654881	34655330	0.71	0.0245
NM_013608	127437925	127438274	1.05	0.0015
NM_013664,NM_013733	55632169	55632428	0.74	0.0384
NM_013719	118078057	118078706	0.75	0.0208
NM_013757	129329333	129329696	0.83	0.0208
NM_013763	135433737	135434086	0.8	0.0147
NM_013771,NM_025979	22978154	22978603	0.81	0.0147
NM_013829	135431770	135432426	0.9	0
NM_013861	43596882	43597738	0.79	0.0174
NM_013897,NM_025848	50357639	50358000	0.78	0.0174
NM_013907	45714404	45714762	0.84	0.0121
NM_013918	76895360	76895818	1.18	0.0005
NM_013925	114878875	114879135	0.76	0.034
NM_013928	68660643	68660900	0.84	0.03
NM_015753	44934625	44935274	0.75	0.0208
NM_015786	23744471	23744825	0.7	0.0305
NM_016672	11780557	11781006	0.72	0.0245
NM_016692	9966314	9966663	0.9	0.0069
NM_016701	88056319	88056672	0.93	0.0069
NM_016861	40325444	40325896	0.72	0.0245
NM_016871	18874678	18875032	0.79	0.0174
NM_016881,NM_025708	8553429	8553982	0.7	0.0203
NM_016881,NM_025708	8551227	8551576	0.64	0.0484
NM_016918,NM_133837	5762895	5763451	0.72	0.0245
NM_016963	75347001	75347350	0.75	0.0208
NM_016964,NM_172412	138509938	138510287	0.71	0.0245
NM_017366,NM_007864	69835111	69835460	0.63	0.0484
NM_017377	117381801	117382150	0.65	0.0387
NM_017472	42189043	42189492	0.93	0.0015
NM_018750	133073024	133073979	0.86	0.0121
NM_018794	70550065	70550314	1.06	0.0195
NM_018830	32169537	32170095	1.35	0
NM_018862	34215869	34216418	0.68	0.0305
NM_018867	131993582	131994531	0.64	0.0388
NM_018868	59627644	59628000	0.76	0.0208
NM_019479	93243828	93244278	0.92	0.0069
NM_019490	93212337	93212786	0.65	0.0387
NM_019535	84674886	84675335	0.91	0.0053
NM_019564	130725776	130726325	0.73	0.0245
NM_019577	135858652	135859003	1.19	0
NM_019632	148424261	148425210	1.02	0.0017
NM_019643	148904702	148905164	0.73	0.0245
NM_019666,NM_019796	88278552	88279101	0.72	0.0142
NM_019670	85973761	85974119	1.07	0.0015
NM_019683,NM_018736	14532859	14533311	0.78	0.0174
NM_019710,NM_025660	147357050	147357499	1.09	0.0027
NM_019725	80977760	80978309	0.81	0.0029
NM_019737	20889914	20890463	0.64	0.0484
NM_019756,NM_028259	86359902	86360451	0.63	0.0484
NM_019763	140794107	140794456	0.62	0.0484
NM_019870	70174633	70174982	0.96	0.01
NM_019936,NM_008838	86932121	86932677	0.8	0.0147
NM_019958	4422199	4422650	1.53	0
NM_019963	127673024	127673573	0.66	0.0387
NM_019999	74264816	74265165	0.82	0.0147
NM_020005	53031082	53031435	0.71	0.0245
NM_020016	150375208	150375866	0.7	0.0388
NM_020019	150276903	150277361	0.73	0.0387
NM_020288	49659245	49659597	1.35	0
NM_020509	48762282	48762643	0.79	0.0174
NM_020560	23876064	23876413	0.76	0.0174
NM_020567	24768822	24769071	1.16	0.0057
NM_020598	106886843	106887208	0.67	0.0387
NM_020603,NM_010385	33549376	33549825	0.65	0.0387
NM_021022	69142926	69143275	1.11	0.0011
NM_021309,NM_001025571	87931081	87931430	0.75	0.0245
NM_021315	38885665	38886114	0.69	0.0305
NM_021323,NM_001010988,NM_008817	6332868	6333322	0.79	0.0174
NM_021383	74438964	74439413	1.47	0
NM_021392,NM_008568	138401608	138401957	0.62	0.0484
NM_021437,NM_023190	53639136	53640285	1.01	0
NM_021445	61213215	61213571	0.76	0.0208
NM_021712,NM_009891	31296083	31296432	0.64	0.0484
NM_021713	102159743	102160092	0.64	0.0484
NM_021782	37425267	37425625	0.78	0.0208
NM_021792	60513863	60514313	0.85	0.0121
NM_021891	11710236	11710597	0.72	0.0245
NM_022309	108058702	108059651	0.61	0.0484
NM_022317	58621723	58622080	0.79	0.0174
NM_022424,NM_144909	31573866	31574515	1.54	0
NM_022432,NM_010908	28474742	28475391	0.82	0.0147
NM_022565	125428501	125428960	0.84	0.0029
NM_022981	11734439	11734888	0.73	0.0142
NM_023126	75089688	75090137	0.76	0.0174
NM_023239	64753503	64753955	0.79	0.0049
NM_023270	134956483	134956932	0.93	0.0121
NM_023294	71432114	71432563	1.07	0.0011
NM_023324,NM_030015	21034771	21035120	0.72	0.0245
NM_023343	93230389	93231144	1.37	0
NM_023383	60118016	60118374	0.81	0.0174
NM_023429	73570558	73571007	0.89	0.0069
NM_023475	82926780	82927335	0.79	0.0174
NM_023605	77894709	77895067	0.78	0.0174
NM_023784	69823377	69823732	0.77	0.0174
NM_023794	22356126	22356475	0.73	0.0245
NM_023894	34147697	34148046	1.32	0
NM_024124	35114521	35114879	0.83	0.0121
NM_024172	4288050	4288399	0.76	0.0208
NM_024230	84623191	84624064	0.84	0
NM_024284,NM_023480	24576646	24577000	0.68	0.0305
NM_024438	80416752	80417108	0.75	0.0208
NM_024475	44314768	44315217	0.99	0.0181
NM_024480	58146867	58147316	1.02	0.0017
NM_025290	31006666	31007118	1.48	0
NM_025301	105686208	105686661	0.91	0.0069
NM_025324,NM_011813	4617995	4618344	0.82	0.0147
NM_025334,NM_027453	108331809	108332158	0.79	0.0147
NM_025377,NM_175563	86924655	86925604	0.69	0.0117
NM_025427	78036590	78036839	0.92	0.0226
NM_025462,NM_145939	20523743	20523992	0.73	0.0441
NM_025546	11117270	11117722	0.67	0.0286
NM_025546	11118370	11118729	0.76	0.0384
NM_025564	131259876	131260225	0.79	0.0174
NM_025599	57528089	57528738	0.67	0.0387
NM_025610	9204144	9204394	1.08	0.0086
NM_025695,NM_177331	11291328	11291784	0.74	0.0208
NM_025714	145054985	145055535	0.68	0.0387
NM_025807	69639532	69639881	1.05	0.0015
NM_025884,NM_009839	82581145	82581601	1.29	0
NM_025923	26286903	26287252	0.84	0.0121
NM_025939	78025899	78026248	0.89	0.0069
NM_025970,NM_009030	128836629	128836983	0.74	0.0208
NM_026130,NM_172291	34959373	34960135	0.94	0.0015
NM_026138	28833154	28833703	0.72	0.0142
NM_026138	28832054	28832505	0.75	0.0208
NM_026247	139562488	139562844	0.99	0.0069
NM_026294	65881706	65882055	0.88	0.01
NM_026297,NM_028812	37457138	37458087	0.67	0.0286
NM_026457	74326219	74327175	0.8	0
NM_026487	32778995	32779356	0.63	0.0484
NM_026492	7569663	7570512	0.73	0.0148
NM_026516	80851557	80852014	0.89	0.0011
NM_026539	97696995	97697547	0.68	0.0286
NM_026543	50017819	50018671	0.66	0.0387
NM_026571	28302520	28302969	0.62	0.0484
NM_026592	101430425	101431674	0.72	0.0245
NM_026613	109818877	109819127	0.78	0.034
NM_026655	131154646	131154997	1	0.0027
NM_026676,NM_172529	24967098	24967747	0.68	0.0305
NM_026689	137705847	137706096	0.71	0.0441
NM_026695	43310562	43311011	1.24	0
NM_026695	43312162	43312511	0.94	0.0053
NM_026714,NM_025962	116205760	116206209	0.62	0.0388
NM_026719,NM_007733	24539791	24540144	1.1	0.0011
NM_026719,NM_007733	24542592	24543647	0.73	0.0105
NM_026757,NM_173742	70057109	70057458	0.81	0.0147
NM_026811	92793977	92794835	0.62	0.0166
NM_026811	92795877	92796435	0.75	0.0245
NM_026816	74745816	74746165	0.8	0.0174
NM_026872	41464112	41464461	1.47	0
NM_026909	17444715	17445071	0.67	0.0387
NM_026909	17445615	17445964	0.64	0.0484
NM_026947	34971348	34971801	0.91	0.0069
NM_026954	92829051	92829406	0.71	0.0441
NM_026999	127214770	127215119	0.82	0.03
NM_026999	127213370	127213719	0.64	0.0484
NM_027088,NM_027949	30081595	30082146	0.92	0.0011
NM_027100,NM_028352	86369770	86370223	0.78	0.0174
NM_027127	114168366	114168715	0.64	0.0484
NM_027186,NM_172394	70786207	70786856	0.75	0.0208
NM_027187,NM_011563	87855790	87856139	0.84	0.01
NM_027187,NM_011563	87856390	87856839	0.67	0.0305
NM_027209	11583603	11584054	0.9	0.0069
NM_027216	113382258	113382611	0.69	0.0305
NM_027236,NM_001038231,NM_011793	5367112	5367761	0.72	0.0245
NM_027241,NM_001024851	96679048	96679497	0.75	0.0245
NM_027350	64642425	64642974	0.82	0.0147
NM_027353	126987248	126987597	1.39	0
NM_027448,NM_029434	83237245	83237494	0.84	0.0274
NM_027462	99268250	99268805	0.96	0.0053
NM_027462	99269750	99270199	0.81	0.0174
NM_027532	101770135	101770584	1.09	0.0011
NM_027532	101768835	101769290	0.73	0.0245
NM_027631	89054011	89054364	0.95	0.0042
NM_027721	77251946	77252399	0.95	0.0053
NM_027762	93553657	93554106	0.65	0.0484
NM_027882	24989869	24990323	1.18	0.0005
NM_027896	100897595	100898244	0.84	0.0121
NM_027977	150300664	150301413	0.66	0.0387
NM_027985	146984289	146984738	0.68	0.0305
NM_028002	32240673	32240929	1.28	0
NM_028031	48655323	48655672	0.82	0.0147
NM_028231	32092180	32092529	0.68	0.0387
NM_028292,NM_001017985	100248379	100248737	0.73	0.0245
NM_028390	22140790	22141239	2.08	0
NM_028521	69589275	69589730	0.84	0.0121
NM_028602	120960432	120960881	1.05	0.0015
NM_028665	92512927	92513382	0.88	0.01
NM_028671	49518083	49518437	1.13	0.0017
NM_028768	99378952	99379308	0.84	0.0121
NM_028776	165765238	165765687	0.7	0.0305
NM_028799	120778500	120778949	1.17	0.0005
NM_028800	125605701	125606150	1.21	0
NM_028807	111865096	111865545	0.92	0.0053
NM_028868	74340080	74340329	1.01	0.0181
NM_028881	90338410	90338759	0.65	0.0484
NM_028922,NM_198651	29029022	29029374	1.63	0
NM_028922,NM_198651	29028216	29028971	0.66	0.0286
NM_028943	131333590	131334642	0.87	0
NM_029045,NM_145970	87037963	87038312	0.73	0.0208
NM_029064	152654009	152654270	0.84	0.0274
NM_029074	91007804	91008055	0.73	0.0384
NM_029084	174426663	174426912	0.82	0.03
NM_029115	166111878	166112227	0.76	0.0208
NM_029145	49928404	49928755	0.74	0.0245
NM_029199	149822717	149823173	0.86	0.0174
NM_029299	27144366	27144718	0.91	0.0069
NM_029347	95069920	95070669	1.29	0
NM_029377,NM_170760,NM_025498,NM_145580	30267906	30268155	1.03	0.0141
NM_029381	113520809	113521458	0.86	0.01
NM_029413	135219618	135219976	1.16	0.0015
NM_029587	31978547	31978804	1.16	0.0057
NM_029626,NM_026911	29828812	29830061	0.8	0.0049
NM_029738,NM_028484	3823536	3824095	0.88	0.01
NM_029763,NM_172859	144219685	144220437	0.69	0.0203
NM_029787	83000874	83001223	0.88	0.01
NM_029847	76565013	76565572	0.82	0.0029
NM_029861	16950336	16950798	0.72	0.0245
NM_029875	117150351	117150700	1.08	0.0086
NM_030166	30856897	30857246	0.74	0.0245
NM_030176	126123099	126123749	0.67	0.0305
NM_030678,NM_011304	45302187	45302736	1.03	0
NM_030679	67015308	67015757	1.08	0.0011
NM_030720	103137972	103138223	1.7	0
NM_030726	12718765	12719121	0.62	0.0484
NM_030740	4800834	4801196	0.67	0.0387
NM_030743,NM_170756	167182849	167183198	0.63	0.0484
NM_031164	141316737	141317893	0.82	0.0029
NM_031177,NM_010774	115818746	115819095	0.76	0.0208
NM_031184	4508940	4509289	0.7	0.0305
NM_031260	88812423	88812872	0.85	0.0121
NM_033146	54540025	54540674	0.86	0.0121
NM_033585	37794078	37794634	0.79	0.0174
NM_033589	37831302	37832659	0.67	0
NM_053072,NM_172538	93463999	93465348	1.08	0.0011
NM_053072,NM_172538	93465399	93465748	0.63	0.0484
NM_053105	95402568	95403326	0.86	0.0121
NM_053108	76304913	76305265	0.64	0.0484
NM_053138	37566644	37566897	0.79	0.034
NM_053161,NM_177752	94469880	94470234	0.63	0.0484
NM_053205	23609421	23609870	0.72	0.0245
NM_053206	101060375	101060736	1.19	0.0011
NM_053222	90143619	90144174	0.67	0.0387
NM_053226	90189844	90190194	1.07	0.0015
NM_053230	89710885	89711234	0.64	0.0484
NM_053256	45047523	45047872	1	0.0027
NM_054040	6093725	6094781	0.65	0.0148
NM_054052	19673805	19674154	0.82	0.0147
NM_054052	19671796	19672348	0.64	0.0484
NM_054079	117698931	117699489	0.63	0.0484
NM_054094	119406974	119407333	1.18	0.0005
NM_080443	66558440	66558997	0.73	0.0142
NM_080455	169324080	169324329	0.72	0.0441
NM_080843,NM_172598	46198251	46198600	0.8	0.0174
NM_130796	114740933	114741282	0.97	0.0042
NM_133236,NM_026632	8210659	8211010	0.76	0.0208
NM_133692	99996883	99997543	0.82	0.0147
NM_133692	99995383	99995732	0.64	0.0484
NM_133748	123156715	123157173	0.7	0.0305
NM_133762	116846910	116847459	0.83	0.0016
NM_133762	116856715	116857764	0.77	0.0049
NM_133763	164436019	164436570	0.81	0.0147
NM_133776	42734800	42735256	0.62	0.0484
NM_133829	52654205	52654554	1.1	0.0011
NM_133871	151688335	151688893	0.93	0.0069
NM_133871	151687035	151687384	0.78	0.0208
NM_133880	133668344	133668693	0.74	0.0208
NM_133925	29107810	29108161	0.64	0.0484
NM_133945,NM_178734	44614970	44615226	1.3	0
NM_134065,NM_016687	19628907	19629367	0.73	0.0245
NM_134092,NM_026759	55385690	55386042	1	0.0027
NM_134109	36612076	36612525	0.7	0.0305
NM_134191	20392104	20392461	0.62	0.0484
NM_134195	20439996	20440245	1.01	0.0141
NM_134250	46298557	46298806	1.08	0.0086
NM_138590	44944352	44944701	0.85	0.01
NM_138593	127537571	127538026	1.37	0
NM_138663	37144203	37144862	0.7	0.0305
NM_138675	59763508	59764457	0.78	0.0049
NM_138744	146340072	146340621	1.12	0.0011
NM_138952	16090847	16091196	0.91	0.0053
NM_144511	107971198	107971747	0.67	0.0305
NM_144541,NM_181279,NM_181280,NM_181281,NM_181282,NM_153196	31973361	31973710	1.13	0.0008
NM_144794	182777492	182778041	0.7	0.0305
NM_144817	195070854	195071309	0.79	0.0174
NM_144857	46138447	46138799	0.89	0.0069
NM_144863	32979762	32980711	0.98	0.0042
NM_144913,NM_001005426	138017361	138017810	1.33	0
NM_144921	24715055	24716004	0.64	0.007
NM_144930	96168339	96168888	0.87	0.0069
NM_144932	125665525	125665974	0.64	0.0387
NM_144939	47157197	47157646	0.8	0.0147
NM_145363	120258082	120258731	0.78	0.0038
NM_145367	38536726	38537275	0.7	0.0305
NM_145412	109783522	109783879	0.67	0.0305
NM_145425,NM_008618	21472183	21472632	0.99	0.0027
NM_145429	70249092	70249341	0.81	0.03
NM_145471,NM_058214	76536794	76537143	0.64	0.0484
NM_145529,NM_177253,NM_001037326	104389461	104389813	1.47	0
NM_145549	99374729	99375387	0.62	0.0484
NM_145595	64377925	64378183	0.79	0.03
NM_145597	73101502	73101756	0.79	0.03
NM_145597	73100702	73101055	0.61	0.0484
NM_145604	108113133	108113982	0.87	0.0069
NM_145943	182687925	182688274	1.41	0
NM_145946	79263865	79264414	0.76	0.0208
NM_145946	79265676	79266125	0.67	0.0387
NM_145951	45533981	45534540	0.96	0.0258
NM_146026	96744213	96744762	0.72	0.0245
NM_146089	77973156	77973805	0.64	0.0484
NM_146096,NM_025423	21718605	21719257	0.78	0.0174
NM_146164	137858370	137858719	0.65	0.0387
NM_146167	48646406	48647363	0.7	0.0203
NM_146200	126358173	126358628	0.82	0.0147
NM_146208	55137393	55137842	0.96	0.0027
NM_146228,NM_146260	110725989	110726638	0.72	0.0245
NM_146250	63148585	63149534	1.13	0.0011
NM_146257	142953650	142954099	1.19	0
NM_146286	39772565	39773414	0.84	0.0016
NM_146336	37958925	37959380	0.69	0.0305
NM_146345	13771847	13772196	0.99	0.0027
NM_146356	99640946	99641395	0.67	0.0387
NM_146367	39708340	39708696	0.88	0.01
NM_146375	38423652	38424001	1.03	0.0017
NM_146389	6173011	6173365	1.09	0.0011
NM_146411	87706589	87707238	0.81	0.0147
NM_146538	58594131	58594601	0.81	0.0147
NM_146549	128837862	128838522	0.66	0.0286
NM_146583	85982448	85982899	0.87	0.01
NM_146586	85623811	85624173	0.84	0.0121
NM_146588	85784885	85785136	1.62	0
NM_146600	106599609	106600058	0.79	0.0174
NM_146613	39659976	39660525	1.3	0
NM_146616	86239996	86240445	1.03	0.0017
NM_146624	36758829	36759285	0.63	0.0484
NM_146672	129316125	129316674	0.75	0.0208
NM_146679	12168282	12168634	0.69	0.0305
NM_146691	13430448	13430815	0.69	0.0305
NM_146710	73802301	73802654	0.99	0.0027
NM_146721	175971820	175972179	1.04	0.0017
NM_146771	88140505	88140762	0.96	0.0195
NM_146773	108421270	108421619	0.82	0.0147
NM_146776	129434576	129434930	0.87	0.01
NM_146785	38398393	38398742	0.63	0.0484
NM_146794	89815370	89816127	1.38	0
NM_146801	38214213	38214769	1	0.0027
NM_146802	38198044	38198600	0.97	0.0042
NM_146802	38199244	38199600	0.97	0.0042
NM_146804	38223320	38223782	0.81	0.0147
NM_146820	104470800	104471252	0.97	0
NM_146845	86723847	86724203	1.08	0.0011
NM_146851	86461238	86461487	0.73	0.0441
NM_146852	118232462	118232811	0.85	0.01
NM_146874,NM_207553	38128253	38128711	0.84	0.0121
NM_146888	111423111	111423570	0.78	0.0174
NM_146893	88816101	88816468	1.26	0
NM_146917	88204871	88205423	0.81	0.0147
NM_146938	36509312	36509871	1.08	0.0011
NM_146942	36682255	36683314	0.9	0.0069
NM_146954	140343859	140344208	0.94	0.0053
NM_146974	89802846	89803395	0.69	0.0305
NM_146980	90082912	90083775	0.63	0.0197
NM_147037	94403178	94403727	0.92	0.0011
NM_147042	78372880	78373233	0.75	0.0208
NM_147048	104436943	104437295	1.03	0.0017
NM_147051	36928257	36928613	0.87	0.01
NM_147064	42767628	42767877	0.82	0.03
NM_147067	18606328	18606888	1.06	0.0015
NM_147071	78386820	78387276	0.69	0.0203
NM_147076	103477576	103477925	0.7	0.0305
NM_147093	102575543	102575902	1.27	0
NM_147106	39758618	39758974	1.15	0.0008
NM_147778	18588715	18589077	0.63	0.0484
NM_148413	22156821	22157570	0.78	0.0049
NM_148941	83604018	83604675	0.66	0.0286
NM_152947,NM_026924	144023907	144024357	0.72	0.0245
NM_153079	55884110	55884559	0.69	0.0305
NM_153101	47357378	47357736	0.64	0.0484
NM_153152,NM_018730	56297691	56297940	0.92	0.0189
NM_153199	57928659	57929011	0.7	0.0305
NM_153404	21910896	21911257	0.88	0.01
NM_153404	21911552	21912504	0.88	0.01
NM_153424,NM_010598	151322241	151322990	0.74	0.009
NM_153521,NM_025641	115572009	115572758	0.76	0.0174
NM_153526	28401053	28401402	0.68	0.0305
NM_153542,NM_177297	60872789	60873638	1.29	0
NM_153544	102063374	102063728	0.63	0.0484
NM_153587	101126912	101127469	0.77	0.0174
NM_153592	28488594	28489543	0.58	0.0286
NM_170599	38820776	38821125	0.76	0.0208
NM_170728,NM_146005,NM_170688,NM_170689,NM_170690,NM_170730	68927731	68928182	0.96	0.0042
NM_172263	96357276	96357725	0.94	0.0053
NM_172270	165587755	165588104	0.69	0.0305
NM_172272	106148738	106149187	0.88	0.0069
NM_172282,NM_001024504	13286889	13287238	0.64	0.0387
NM_172289	15458261	15458810	0.84	0.0121
NM_172290	29713078	29713730	1.09	0.0011
NM_172290	29713778	29714527	0.72	0.0245
NM_172297	15443781	15444030	1.94	0
NM_172310	65523263	65523712	1	0.0027
NM_172448	87515991	87516340	0.66	0.0387
NM_172458	32526898	32527247	0.71	0.0245
NM_172491	72199668	72200017	0.73	0.0208
NM_172608	79231058	79231515	1.06	0.0015
NM_172618	30257477	30257937	1.1	0
NM_172621	43649726	43650384	0.74	0.0208
NM_172641	56512989	56513645	0.72	0.0142
NM_172682	85809935	85810384	0.96	0.0053
NM_172721	118418026	118418375	0.83	0.0121
NM_172783	155845494	155845943	0.73	0.0387
NM_172786	19401102	19401553	0.99	0.0027
NM_172813	75889670	75890019	0.8	0.0174
NM_172825	56720509	56720858	1.39	0
NM_172832	61833304	61834158	0.73	0.0245
NM_172844	168519120	168519769	0.67	0.0286
NM_172852	108806930	108807485	0.67	0.0387
NM_172901	50465908	50466860	0.73	0.0245
NM_172909	140069086	140069443	0.85	0.0121
NM_172922	49180251	49180602	0.88	0.01
NM_172926	88236922	88237273	0.75	0.0208
NM_172951	30960880	30961229	0.89	0.0069
NM_172998	118507403	118507852	1.21	0
NM_173013	73833375	73833824	0.79	0.0147
NM_173181	7486034	7486383	0.96	0.0053
NM_173350	108617051	108617613	0.65	0.0387
NM_173365	73536260	73536709	0.76	0.0208
NM_173369	91585679	91586030	0.67	0.0305
NM_173374	87863189	87863638	0.93	0.0053
NM_173391	114589632	114590189	0.72	0.0245
NM_173422	54239956	54240418	0.64	0.0484
NM_173441	32209173	32209522	0.64	0.0484
NM_173757,NM_026873	100445742	100446302	0.76	0.0208
NM_175004,NM_029478	86499077	86499559	0.72	0.0245
NM_175015	73713437	73713786	0.75	0.0208
NM_175091	36435507	36435956	0.64	0.0387
NM_175107,NM_011116	27260370	27260919	0.79	0.0174
NM_175107,NM_011116	27261870	27262319	0.73	0.0245
NM_175162	48850665	48851222	0.9	0.0053
NM_175197,NM_173399	45032132	45032881	0.82	0.0016
NM_175201,NM_001038993	44188115	44188464	0.79	0.03
NM_175228	17619833	17620196	1.82	0
NM_175274	140901998	140902347	1.04	0.0015
NM_175312	13629373	13629933	0.67	0.0387
NM_175369,NM_172488	75768926	75769176	0.95	0.0189
NM_175384	66667714	66668063	0.64	0.0484
NM_175473	96612256	96612808	0.92	0.0053
NM_175520	124142222	124142571	0.74	0.0208
NM_175646,NM_178380	112454433	112454882	0.64	0.0387
NM_175655,NM_145713	23559008	23559359	0.7	0.0305
NM_175770,NM_011901	37770840	37771189	0.85	0.0121
NM_176844	54783659	54784110	0.84	0.0121
NM_176992	121636595	121636944	0.72	0.0305
NM_177009,NM_026653	75165690	75166347	1.26	0
NM_177016	23922872	23923421	0.94	0.0053
NM_177034	23823972	23824321	0.66	0.0387
NM_177041	89497899	89498248	0.72	0.0305
NM_177100	84211881	84212437	0.67	0.0387
NM_177147	63411605	63411965	0.78	0.0174
NM_177177,NM_008538	36828573	36828925	1.08	0.0011
NM_177178,NM_013787,NM_145468	9066651	9067011	0.79	0.0174
NM_177178,NM_013787,NM_145468	9068351	9068702	0.7	0.0305
NM_177193	57999852	58000201	0.72	0.0245
NM_177194	134070748	134071000	1.3	0.0395
NM_177244	69515145	69515400	1.05	0.0124
NM_177244	69512945	69513294	0.66	0.0387
NM_177267	81355887	81356239	1.4	0
NM_177322	30342621	30342981	0.64	0.0484
NM_177348	88351332	88351683	0.76	0.0174
NM_177355	4324990	4325440	0.67	0.0387
NM_177369	67092418	67092967	0.69	0.0305
NM_177369	67093518	67093772	0.75	0.0384
NM_177378	85752060	85752716	0.84	0.001
NM_177380	146110208	146110657	0.65	0.0387
NM_177450	84785380	84785838	0.73	0.0245
NM_177593	24432750	24433299	0.73	0.0142
NM_177612	62823859	62824208	0.87	0.01
NM_177640	18779196	18779562	0.69	0.0305
NM_177653	129228443	129229192	0.96	0.0042
NM_177711	59742375	59742724	1.8	0
NM_177711	59742975	59743324	1.55	0
NM_177742	44640403	44641352	0.82	0.0121
NM_177769	53774640	53774997	1.39	0
NM_177769	53773740	53774494	0.91	0.0069
NM_177794	68117324	68117673	0.63	0.0484
NM_177808	41658616	41659069	0.7	0.0305
NM_177825	51927094	51927853	0.77	0.0049
NM_177833	47313477	47313826	0.78	0.0174
NM_177865	112111083	112111432	0.68	0.0305
NM_177867	140359221	140359673	0.65	0.0387
NM_178089	25463661	25464112	1.03	0.0017
NM_178192,NM_030609,NM_013550	23768622	23768971	2.16	0
NM_178245	40624395	40624949	0.97	0.0042
NM_178264	115633738	115633992	1	0.0181
NM_178619,NM_138303	21342423	21342872	0.81	0.0147
NM_178619,NM_138303	21344223	21345080	0.63	0.0388
NM_178619,NM_138303	21341523	21341872	0.63	0.0484
NM_178621	69995477	69995834	0.66	0.0387
NM_178697	145037127	145037479	0.72	0.0305
NM_178713	21065306	21065758	0.66	0.0387
NM_178722	5334632	5335081	0.85	0.0121
NM_178748	7346936	7347386	0.64	0.0484
NM_178879	108143782	108144031	0.7	0.0441
NM_178897,NM_023248,NM_001015876	130541333	130541682	0.95	0.0042
NM_178935	158173604	158174459	0.79	0.0245
NM_181277	55135833	55136090	0.82	0.03
NM_181392,NM_001033127,NM_177311	6034646	6035000	0.89	0.0069
NM_181577	28485296	28485945	1.41	0
NM_181753	42075197	42075552	0.89	0.0069
NM_181753	42074297	42074654	0.68	0.0305
NM_182995	118503059	118503508	0.91	0.0069
NM_183142,NM_007511	23526264	23526820	1.08	0.0011
NM_183161	180652786	180653135	1.23	0
NM_183174	53814195	53814544	0.71	0.0305
NM_183267,NM_001031814	118035957	118036406	0.64	0.0484
NM_183287	17038869	17039326	0.7	0.0305
NM_183314,NM_053258	130564816	130565175	0.67	0.0387
NM_183335,NM_177915,NM_177591	46041891	46042540	0.73	0.0286
NM_183335,NM_177915,NM_177591	46039691	46040140	0.73	0.0387
NM_194064	18145996	18146445	0.76	0.0208
NM_197993	9020097	9020646	0.72	0.0245
NM_198027	30015512	30016061	0.64	0.0388
NM_198163,NM_021417	115891585	115892039	0.62	0.0484
NM_198164	40037652	40038301	0.75	0.0208
NM_198223	120492909	120493365	0.78	0.0174
NM_198223	120492209	120492558	0.66	0.0387
NM_198292	106430434	106430895	0.78	0.0174
NM_198598	34329268	34329717	0.86	0.0174
NM_198642	73735487	73735843	1.01	0.0027
NM_198654	192761745	192762594	1.07	0
NM_198675,NM_023483	50520867	50521221	0.88	0.01
NM_198933,NM_198934	167771875	167772332	0.98	0.0042
NM_198957,NM_177861	12015113	12015463	0.68	0.0305
NM_198962	76108987	76109436	0.63	0.0484
NM_199148	60797572	60797821	0.73	0.0441
NM_199238,NM_199239,NM_199240,NM_199241	124344375	124345030	0.66	0.0387
NM_199471	110670205	110670754	0.94	0.0053
NM_201226	152854102	152854451	0.76	0.0174
NM_201355	4525401	4525750	1.27	0
NM_201611	36418423	36418881	0.65	0.0387
NM_207021	132768395	132768744	0.85	0.0121
NM_207021	132766693	132767149	0.67	0.0387
NM_207138	39452938	39453698	0.94	0.0015
NM_207147	129259368	129259724	0.69	0.0305
NM_207150	111872920	111873678	0.75	0.009
NM_207153	58396858	58397307	0.9	0.0069
NM_207222	138546464	138547422	0.64	0.0197
NM_207240	45926530	45927087	0.99	0.0069
NM_207269	60653616	60654065	0.82	0.0147
NM_207527	58268818	58269167	0.81	0.0147
NM_207546	23691971	23692633	0.76	0.0208
NM_207678	154654388	154654639	0.97	0.0181

## Sheet: Table S4-Replicate2
Supplementary table 4. List of E2F2-bound genes in Replicate 2
RefSeq mRNA	Peak Start	Peak End	Peak Score	Peak FDR
NM_001001297,NM_177588	21121477	21122733	0.71	0.0302
NM_001001497	88872214	88872763	1.01	0.002
NM_001001738	47972192	47973141	0.84	0.0166
NM_001001803	62722933	62723504	0.79	0.0279
NM_001001807	98325317	98325766	0.73	0.0353
NM_001001809	175039432	175039990	0.82	0.0225
NM_001001882	181247191	181247448	0.84	0.0349
NM_001002780	15010069	15010422	0.79	0.0279
NM_001002929	115380071	115381025	0.92	0
NM_001003908	86573687	86574036	0.73	0.0353
NM_001003910,NM_153595	86142716	86143065	0.79	0.0225
NM_001004147	35643497	35643853	0.73	0.0353
NM_001004761,NM_175706	21284520	21284872	0.71	0.0449
NM_001005525,NM_025438,NM_001005523	124010335	124010687	0.93	0.0055
NM_001005916	26700272	26700621	0.77	0.0225
NM_001008422,NM_009101	44884491	44884845	0.94	0.0081
NM_001008499	23649209	23649561	0.79	0.0225
NM_001010832	78586426	78586777	0.9	0.0081
NM_001011741	49312875	49313435	0.86	0.0131
NM_001011742	107844860	107845212	1.04	0.002
NM_001011751	86365810	86366173	0.75	0.0353
NM_001011805	49337757	49338106	0.89	0.0099
NM_001011821	129106428	129107579	0.63	0.0258
NM_001011837	49630482	49631038	1.07	0.0012
NM_001011837	49632082	49632433	0.84	0.0166
NM_001011849	128942187	128942541	0.79	0.0225
NM_001013392	37894799	37895548	0.75	0.0353
NM_001013405	122647388	122647747	0.96	0.0055
NM_001013405	122649588	122649847	1	0.0181
NM_001013791	25357016	25357365	0.79	0.0225
NM_001013804	93282775	93283132	0.84	0.0166
NM_001014396	36599948	36600297	0.82	0.0166
NM_001014761	44867175	44867533	0.71	0.0449
NM_001015681,NM_153158	59719380	59720129	0.69	0.0302
NM_001024206,NM_172560,NM_010599	69139274	69139923	0.89	0.0099
NM_001024512,NM_027475	19136973	19137422	0.71	0.0302
NM_001024700	113709347	113709796	0.76	0.0279
NM_001024955,NM_011085	102793607	102793956	0.72	0.0449
NM_001025240	45126002	45126760	0.75	0.0211
NM_001025582,NM_026013,NM_133869	106675982	106677235	0.71	0
NM_001029977	141597347	141597901	0.95	0.0081
NM_001029983	25153064	25153513	0.77	0.0279
NM_001030297	87363421	87363975	0.75	0.0279
NM_001033201,NM_173033	46158321	46159370	0.6	0.0139
NM_001033211	5259195	5260455	0.65	0.0139
NM_001033226	108733263	108733817	1.1	0.0007
NM_001033241	122506475	122507935	0.65	0
NM_001033256	122320065	122320414	0.8	0.0225
NM_001033257	13014958	13015915	0.94	0.0053
NM_001033283	11764301	11764550	1.71	0
NM_001033299	169823325	169823774	0.93	0.0081
NM_001033346	84998238	84998587	0.77	0.0279
NM_001033362	97468111	97468467	1.09	0.002
NM_001033434	103432229	103432578	1.05	0.0012
NM_001033434	103431029	103431385	0.92	0.0081
NM_001033802	50808265	50809117	0.75	0.0105
NM_001034882	78185289	78185938	0.81	0.0225
NM_001034883,NM_008732	100251331	100251781	1.11	0.0007
NM_001037751	61939536	61939893	0.81	0.0225
NM_001037921	47120066	47120628	0.81	0.0225
NM_001039042	43580208	43580657	0.81	0.0225
NM_001039081	102615721	102616279	0.78	0.0225
NM_001039096,NM_023644	36191308	36191857	0.77	0.0279
NM_001039125	61950711	61951067	1.23	0
NM_001039218	44152491	44153040	0.99	0.0055
NM_001039351,NM_001039352,NM_001039353,NM_053086	46128874	46129223	0.97	0.0055
NM_001039482	162968256	162968613	1.02	0.0039
NM_001039501	164347450	164347699	0.84	0.0349
NM_001039541	64252901	64253256	0.79	0.0225
NM_001039541	64253701	64254156	0.67	0.0443
NM_001040086	90253937	90254786	0.84	0.0033
NM_001040395	8997678	8998027	0.73	0.0353
NM_007378	122034781	122035234	0.71	0.0449
NM_007415	182405160	182405709	0.72	0.0449
NM_007432	88954578	88954934	0.95	0.0081
NM_007435,NM_012060	69967416	69967865	0.75	0.0449
NM_007454	4885807	4886056	0.76	0.0466
NM_007499	53298868	53299217	0.96	0.0055
NM_007499	53300368	53300929	0.77	0.0279
NM_007525	71036326	71036681	0.72	0.0449
NM_007569	96045714	96046073	0.79	0.0225
NM_007581	98461538	98461995	0.89	0.0099
NM_007610	42194145	42194494	0.92	0.0099
NM_007635	94341460	94341821	0.93	0.0055
NM_007658	109732791	109733140	0.93	0.0081
NM_007691	36476198	36476547	0.84	0.0166
NM_007694	132471618	132472573	0.71	0.0449
NM_007698	8722471	8722926	0.71	0.0449
NM_007769	130821923	130822372	0.81	0.0225
NM_007786	88998593	88999249	0.78	0.0225
NM_007796	60947257	60947706	0.85	0.0166
NM_007823	115146737	115147189	1.13	0.0004
NM_007839	52478642	52478991	0.71	0.0353
NM_007881	124722754	124723507	0.82	0.0175
NM_007904	102729475	102729929	0.71	0.0449
NM_007921	137074449	137074898	1.05	0.002
NM_007960	39290141	39290494	0.76	0.0279
NM_007964	108116514	108117073	0.78	0.0225
NM_007964	108114909	108115167	0.75	0.0466
NM_007977,NM_026126	71634961	71635310	0.92	0.0131
NM_007983	109172558	109172817	0.91	0.0226
NM_007999	10271988	10272545	0.77	0.0279
NM_008017	52458948	52459297	0.69	0.0449
NM_008021,NM_197981	128326894	128327252	0.85	0.0166
NM_008105	40898139	40898488	0.75	0.0353
NM_008150	48411379	48411846	0.85	0.0418
NM_008257	131338422	131338771	1.07	0.0012
NM_008268	96118801	96119250	0.89	0.0099
NM_008321	135414997	135415346	0.97	0.0039
NM_008371	7597515	7597864	1.09	0.0009
NM_008373	56491868	56492317	0.72	0.0449
NM_008384	52762382	52762833	0.99	0.0055
NM_008418	107163190	107163545	0.74	0.0353
NM_008421	46263783	46264232	0.75	0.0353
NM_008480	67600231	67600680	1.01	0.0012
NM_008489	157996785	157997141	0.87	0.0131
NM_008537	10925480	10926529	0.66	0.014
NM_008555	23437061	23437418	0.76	0.0353
NM_008566	78005295	78005744	1.04	0.0012
NM_008599	93402817	93403766	0.56	0.047
NM_008644	89390272	89391029	0.81	0.0033
NM_008733,NM_198059	56442985	56443334	0.84	0.0166
NM_008763	174792571	174793025	0.89	0.0153
NM_008917	122337957	122338406	0.85	0.0153
NM_008925,NM_029939	21753439	21753788	0.9	0.0099
NM_008950,NM_025310	106070774	106071123	0.73	0.0353
NM_008959,NM_025547	67367112	67367468	0.92	0.0099
NM_009089	69574718	69575167	0.76	0.0211
NM_009131	44174536	44174885	0.71	0.0449
NM_009138	4349614	4349963	0.98	0.0039
NM_009161	94793817	94794266	1.2	0
NM_009168	55562575	55562924	0.71	0.0353
NM_009169	6528692	6529041	1.54	0
NM_009184	181133904	181134153	1.16	0.0042
NM_009186	22181285	22181637	1.32	0
NM_009193	33969063	33970212	0.87	0
NM_009258	43862028	43862886	0.82	0.0175
NM_009313	82368132	82368481	0.82	0.0225
NM_009334	19192227	19192678	0.76	0.0353
NM_009347	42151824	42152173	0.71	0.0449
NM_009380	16773041	16773690	0.78	0.0279
NM_009401	144583534	144583787	1.03	0.0105
NM_009401	144582534	144582888	0.69	0.0449
NM_009417	30719870	30720619	0.76	0.0211
NM_009498	149903253	149903711	0.69	0.0449
NM_009571	1456078	1456536	0.86	0.0353
NM_009664	89529471	89530326	1.43	0
NM_009671	72504996	72505355	0.86	0.0131
NM_009690	87441901	87442250	0.9	0.0099
NM_009731	34340647	34341298	0.89	0.0131
NM_009741,NM_177410	108542460	108542809	0.76	0.0353
NM_009743	152523323	152523783	0.93	0.0081
NM_009758	33333338	33333587	1.55	0
NM_009764,NM_008676	101367932	101368281	1.52	0
NM_009791	141269283	141269736	0.76	0.0353
NM_009807	5298077	5298426	0.74	0.0353
NM_009863	107202623	107203676	0.65	0.014
NM_009938,NM_021607	173917577	173918333	0.72	0.0302
NM_010073	32392866	32393215	0.77	0.0279
NM_010080	104410615	104411064	0.84	0.0153
NM_010084	26141798	26142247	0.85	0.0131
NM_010087,NM_207650	23556851	23558002	0.73	0
NM_010247,NM_134095	81844554	81845107	0.82	0.0166
NM_010247,NM_134095	81842154	81842611	0.79	0.0225
NM_010290	113706060	113706509	0.9	0.0099
NM_010363,NM_153415	88037020	88038274	0.82	0.015
NM_010377	23702075	23702524	0.88	0.0131
NM_010430	74985714	74986063	0.89	0.0099
NM_010499	87554053	87554711	0.72	0.0105
NM_010512,NM_184052	87287699	87288048	1.26	0
NM_010554	129002213	129002562	0.84	0.0166
NM_010579	155519166	155519525	1.22	0
NM_010673	89309974	89310338	0.83	0.0225
NM_010676	88786708	88787259	1.06	0.0072
NM_010715,NM_177312	12175561	12175919	1.04	0.002
NM_010776	30297984	30298533	1.26	0
NM_010874	70423536	70424385	0.79	0.0175
NM_010900	126187985	126188334	0.94	0.0081
NM_010905,NM_177023	97271016	97271591	0.85	0.0131
NM_010931	55937125	55937574	0.8	0.0166
NM_010954	81081762	81082224	1.16	0.0007
NM_010980	89940176	89940525	0.84	0.0166
NM_010984	21139741	21140298	0.92	0.0099
NM_011015,NM_172697	108076952	108077401	0.75	0.0279
NM_011038	28399585	28399934	0.75	0.0353
NM_011100	146750516	146751510	0.55	0.0105
NM_011151	84865540	84866089	0.71	0.022
NM_011159,NM_008565	15550866	15551315	1.09	0.0012
NM_011160	31730767	31731116	0.71	0.0449
NM_011169	10121679	10122228	0.73	0.0353
NM_011217	115420708	115421058	1.1	0.0007
NM_011269	40274232	40274992	0.68	0.0302
NM_011284	132040136	132040485	1.13	0.0004
NM_011331	81916072	81916821	0.67	0.0443
NM_011347	165950052	165951009	1.32	0
NM_011388	5105404	5105962	0.82	0.0166
NM_011454	32971377	32971831	1.11	0.0009
NM_011471	92436845	92437201	0.77	0.0279
NM_011548	79836936	79837385	0.82	0.0166
NM_011599	71688818	71689167	0.81	0.0166
NM_011608	11226986	11227435	0.93	0.0122
NM_011672,NM_009862	18726088	18726543	0.93	0.0099
NM_011683	90088365	90089823	1.25	0
NM_011699	109690816	109691369	0.84	0.0166
NM_011734,NM_011449	37361517	37361775	1.06	0.0105
NM_011739	21663926	21664986	0.85	0.0044
NM_011775	119936839	119937288	1.01	0.0039
NM_011874	27758303	27758552	0.94	0.0226
NM_011991	59657562	59657911	0.95	0.0055
NM_011997	32943632	32944081	0.91	0.0071
NM_011999	123088610	123088960	0.85	0.0166
NM_012005	11920532	11920991	0.92	0.0131
NM_012008	623200	623859	1	0.0131
NM_012035	56905110	56905459	0.92	0.0099
NM_013469	24674655	24675304	0.78	0.0211
NM_013484	34490303	34490859	0.86	0.0122
NM_013485	6391947	6392396	0.7	0.0449
NM_013543,NM_011306,NM_008202	33640011	33640460	0.68	0.0449
NM_013600,NM_033444	34654881	34655330	1.11	0.0004
NM_013601	53481608	53482058	0.82	0.0225
NM_013642	26237261	26237715	1.14	0
NM_013657	17084939	17085294	0.81	0.0166
NM_013747	102868641	102869194	0.76	0.0279
NM_013768	53472720	53473069	0.84	0.0166
NM_013771,NM_025979	22976654	22977014	0.93	0.0081
NM_013782	140982805	140983054	0.84	0.0349
NM_013829	135433170	135433726	0.9	0.0099
NM_013840	20119137	20120286	0.92	0.0131
NM_013919	173126323	173126583	1.42	0
NM_015753	44934625	44935174	0.71	0.0449
NM_016714	84749693	84749955	0.79	0.0418
NM_016738	125987705	125988058	0.98	0.0039
NM_016770	86653292	86653547	0.88	0.0292
NM_016800	80092617	80093172	0.76	0.0279
NM_016855	46826949	46827507	0.75	0.0353
NM_016877	35063967	35064416	0.89	0.0131
NM_016963	75346701	75347267	1.03	0.0072
NM_016977	66987441	66987793	0.99	0.0171
NM_017468	89562160	89562514	0.87	0.0099
NM_018783	112565571	112565925	0.75	0.0466
NM_018862	34217069	34217518	0.74	0.0279
NM_018868	59629844	59630093	0.89	0.0292
NM_018879,NM_019720	107398927	107399276	1.32	0
NM_019411	51940246	51940595	0.76	0.0279
NM_019476	43792609	43793266	1.03	0.0012
NM_019479	93243928	93244377	0.76	0.0353
NM_019535	84675788	84676153	0.78	0.0418
NM_019537	96095413	96095862	0.79	0.0279
NM_019580	118497387	118497946	0.71	0.0449
NM_019670	85972461	85973010	0.94	0.0081
NM_019683,NM_018736	14533159	14533612	0.77	0.0279
NM_019710,NM_025660	147357050	147357399	1.84	0
NM_019710,NM_025660	147358350	147358806	1.5	0
NM_019716,NM_022997	88189495	88190044	0.85	0.0153
NM_019756,NM_028259	86359302	86359958	0.79	0.0225
NM_019763	140794707	140795156	0.69	0.0449
NM_019958	4422499	4422858	0.75	0.0279
NM_019971	81121142	81121697	1.45	0
NM_020026	69687590	69687948	1.03	0.002
NM_020295	29709379	29709828	0.68	0.0449
NM_020509	48760982	48761336	0.76	0.0353
NM_020560	23876564	23877013	0.82	0.0166
NM_020567	24768922	24769271	0.72	0.0449
NM_021272	57472459	57473108	0.75	0.0211
NM_021383	74438964	74439413	1.68	0
NM_021392,NM_008568	138402208	138402657	0.87	0.0099
NM_021408	189963521	189964070	1.12	0.0009
NM_021457	4764377	4765029	0.59	0.0281
NM_021548	74823636	74824085	0.71	0.0449
NM_021567	106310190	106310539	0.71	0.0449
NM_021712,NM_009891	31295783	31296133	1.29	0
NM_021715	19215028	19215584	0.82	0.0279
NM_021792	60513863	60514523	0.89	0.0131
NM_021891	11708635	11709084	0.73	0.0353
NM_022424,NM_144909	31574066	31574515	0.81	0.0166
NM_022432,NM_010908	28474442	28474991	0.84	0.0166
NM_022432,NM_010908	28476942	28477191	0.88	0.0292
NM_022981	11734439	11734888	0.71	0.0449
NM_022989,NM_018785	53013830	53014179	0.93	0.0081
NM_023041	173963246	173963795	0.92	0.0099
NM_023045	69442425	69442782	1.2	0
NM_023045	69444025	69444380	0.78	0.0279
NM_023126	75089388	75089937	1.16	0
NM_023200	95173152	95173501	0.86	0.0166
NM_023209	64759728	64760177	0.74	0.022
NM_023239	64752903	64753666	0.71	0.0302
NM_023292,NM_013932	35308936	35309886	0.71	0.0302
NM_023294	71432214	71432563	1.2	0
NM_023324,NM_030015	21035371	21035720	0.76	0.0279
NM_023383	60118516	60119474	0.61	0.0281
NM_023422,NM_178189	23692863	23693220	0.72	0.0449
NM_023475	82925980	82926829	1.14	0.0042
NM_023637,NM_011885	28450589	28450938	0.81	0.0225
NM_023743	3102064	3102513	0.73	0.0353
NM_023794	22355526	22355875	0.89	0.0131
NM_023865	122190412	122190865	1.13	0.0004
NM_023878	117788616	117789165	0.71	0.0449
NM_024284,NM_023480	24576446	24577000	0.92	0.0055
NM_025287	95229713	95229962	0.89	0.0227
NM_025301	105685308	105685857	0.78	0.0279
NM_025326,NM_023056	48769207	48770056	0.75	0.0353
NM_025432,NM_177429	161785705	161786054	1.09	0.002
NM_025524	99367553	99368210	0.73	0.0353
NM_025538	56682576	56682925	0.8	0.0166
NM_025610	9203044	9203402	0.71	0.0449
NM_025613	125363635	125363995	0.97	0.0055
NM_025700	64371388	64371738	0.93	0.0055
NM_025711	49555278	49555736	0.82	0.0225
NM_025735	154966704	154967058	1.03	0.002
NM_025763	64183539	64183898	1.23	0.0004
NM_025807	69638632	69638981	0.75	0.0279
NM_025811,NM_018831	56601117	56601566	0.81	0.0225
NM_025812,NM_172924	56217282	56217939	1.03	0.002
NM_025829	99633734	99634083	1.02	0.0039
NM_025866	72276757	72277106	0.9	0.0099
NM_025884,NM_009839	82578545	82578705	1.49	0.0175
NM_025885,NM_025868	84480263	84480612	0.77	0.0279
NM_025911,NM_001037911	147431740	147432089	0.82	0.0225
NM_025923	26286903	26287252	1.11	0.0007
NM_025929	74709762	74710111	0.92	0.0081
NM_025931	78001363	78001812	1.42	0
NM_025970,NM_009030	128837729	128838078	1.1	0.0007
NM_026099	56712016	56713165	0.92	0.0122
NM_026115	71189696	71190145	0.71	0.0449
NM_026130,NM_172291	34958973	34959622	0.74	0.022
NM_026138	28832254	28832608	0.85	0.0131
NM_026230	62049469	62049818	0.95	0.0055
NM_026230	62050469	62050918	0.76	0.0279
NM_026248,NM_001011795	111030037	111030586	0.9	0.0099
NM_026253	31819491	31820140	0.81	0.0225
NM_026274,NM_028221	97489508	97490357	0.57	0.047
NM_026294	65881206	65881555	0.95	0.0081
NM_026297,NM_028812	37457738	37458087	1.46	0
NM_026333	108612217	108612672	0.82	0.0279
NM_026352	79675515	79675884	0.96	0.0171
NM_026382	38212004	38212353	0.85	0.0166
NM_026391,NM_027115	138683028	138683287	0.91	0.0227
NM_026402,NM_028756	45076160	45076419	1.06	0.0146
NM_026490	81932307	81932660	0.92	0.0099
NM_026496	37175935	37176492	0.92	0.0071
NM_026517	28995883	28996432	0.9	0.0099
NM_026518	29052658	29053017	0.85	0.0131
NM_026543	50017919	50018368	0.79	0.0225
NM_026613	109818377	109818826	0.84	0.0166
NM_026655	131154746	131155200	1.2	0
NM_026674	66635050	66635399	0.71	0.0449
NM_026695	43310362	43310711	0.91	0.0099
NM_026719,NM_007733	24539091	24539540	1.22	0
NM_026724,NM_001005859	130719963	130720315	0.93	0.0081
NM_026820,NM_030694	140807887	140808337	0.78	0.0466
NM_026872	41464112	41464461	0.97	0.0039
NM_026890	53968995	53969444	0.87	0.0131
NM_026909	17445515	17445866	1.09	0.0012
NM_026999	127212870	127213420	0.71	0.0302
NM_027088,NM_027949	30081495	30082057	0.71	0.0449
NM_027127	114167266	114167819	0.79	0.0279
NM_027180	101259547	101259796	1.01	0.0181
NM_027350	64643325	64643679	0.76	0.0353
NM_027353	126988648	126989097	0.94	0.0081
NM_027353	126987148	126987497	0.88	0.0131
NM_027435	57965165	57965514	0.95	0.0055
NM_027448,NM_029434	83237245	83237494	0.9	0.0227
NM_027462	99269750	99270099	1.03	0.002
NM_027480,NM_181586	81030863	81031312	0.75	0.0279
NM_027563	99859244	99859601	0.89	0.0099
NM_027631	89053111	89053668	0.68	0.0449
NM_027721	77252146	77252710	1.32	0
NM_027764	58154151	58154609	0.87	0.0131
NM_027882	24990169	24990618	0.75	0.0353
NM_027901	31456325	31456674	0.78	0.0225
NM_027927,NM_026231	133030258	133030709	0.74	0.0353
NM_028002	32240673	32240929	0.89	0.0227
NM_028074,NM_026009	106032515	106032864	0.73	0.0353
NM_028142	115552610	115552773	1.38	0.0088
NM_028191	39124058	39124516	0.87	0.0131
NM_028194	73351437	73351801	0.96	0.0039
NM_028339	71371258	71372207	0.73	0.0105
NM_028358,NM_212468	40400321	40400770	0.79	0.0279
NM_028390	22140290	22140639	0.93	0.0081
NM_028428	19482219	19482568	0.91	0.0099
NM_028521	69590775	69591024	1.29	0
NM_028604	30290408	30290872	0.72	0.0353
NM_028665	92512027	92512476	0.71	0.0449
NM_028829	20874772	20875126	0.72	0.0449
NM_028922,NM_198651	29028116	29028467	0.77	0.0279
NM_029012	115270922	115271579	0.68	0.0302
NM_029045,NM_145970	87038063	87038412	1.48	0
NM_029068	10423519	10423974	1.16	0.0004
NM_029074	91007704	91008055	0.72	0.0353
NM_029320,NM_029454,NM_028315	97983766	97984322	1.1	0.0009
NM_029391,NM_019394	26888643	26889299	0.71	0.0302
NM_029523	159430943	159431192	1.16	0.0042
NM_029570	35943786	35944045	1.25	0
NM_029587	31979047	31979496	0.72	0.0449
NM_029738,NM_028484	3825036	3825394	0.76	0.0353
NM_029763,NM_172859	144219985	144220345	0.8	0.0225
NM_029775	7183865	7184214	1.06	0.0012
NM_029777	82217342	82217601	1.19	0.0042
NM_029777	82219275	82219624	0.72	0.0449
NM_029851	7177746	7178297	0.74	0.0353
NM_029861	16950436	16950798	1.08	0.0009
NM_029878	121267591	121267940	1.58	0
NM_029878	121266091	121266340	0.95	0.0171
NM_029931	87277745	87278099	0.85	0.0131
NM_029965,NM_207659	27583065	27583420	0.91	0.0081
NM_029977	36930224	36930573	0.76	0.0353
NM_029985	106751965	106752314	0.72	0.0353
NM_030097	52770988	52771437	0.99	0.0055
NM_030098	50050942	50051396	1.2	0
NM_030702	69499565	69499914	0.7	0.0449
NM_030720	103137972	103138223	1.39	0.0088
NM_031177,NM_010774	115818846	115819195	0.75	0.0353
NM_031197	28887949	28888398	0.87	0.0153
NM_031260	88812523	88812973	1.01	0.002
NM_031387	56891111	56891471	0.74	0.0353
NM_031402	17711235	17711796	0.99	0.0053
NM_033573	87971407	87972059	0.74	0.0105
NM_033576	37845027	37845382	0.79	0.0279
NM_033589	37832602	37832956	1.06	0.002
NM_033591	37851379	37851728	0.82	0.0225
NM_033596	96348553	96349008	0.71	0.0449
NM_053072,NM_172538	93463799	93464556	0.72	0.022
NM_053089	51503057	51503513	0.74	0.0353
NM_053108	76304113	76304570	0.95	0.0081
NM_053133	37479244	37479902	0.79	0.0279
NM_053138	37567344	37567898	0.76	0.0353
NM_053150	130198283	130198939	1.02	0.0039
NM_053221	89812741	89812990	1.15	0.0075
NM_053225	90072378	90072727	0.75	0.0353
NM_053226	90189844	90190194	1.25	0
NM_054040	6094625	6095177	1.26	0
NM_054052	19672296	19672958	0.69	0.0443
NM_054056	107735298	107735653	0.91	0.0081
NM_054070	126364192	126364441	0.98	0.0181
NM_054089,NM_028097	3500905	3501456	0.69	0.0449
NM_080446	119516150	119516601	0.85	0.0131
NM_080455	169323280	169323629	1	0.0039
NM_080843,NM_172598	46198851	46200201	0.81	0
NM_130866	102634516	102634874	0.81	0.0225
NM_130904	3878899	3879248	1.04	0.0012
NM_133219	40927907	40928358	0.95	0.0081
NM_133236,NM_026632	8210059	8210517	0.95	0.0081
NM_133242	155872281	155872645	1	0.0039
NM_133349	139737959	139738308	1.9	0
NM_133700	113161020	113161469	0.71	0.0449
NM_133762	116847110	116847459	0.92	0.0081
NM_133763	164436319	164436668	1	0.0039
NM_133819	134959008	134959357	0.86	0.0166
NM_133871	151688835	151689184	1.32	0
NM_133927	128392129	128392378	1.15	0.0075
NM_133930	113447545	113448094	0.82	0.0175
NM_133945,NM_178734	44614970	44615226	0.88	0.0292
NM_133945,NM_178734	44616370	44616719	0.71	0.0449
NM_133967	122988649	122989101	0.72	0.0353
NM_134037	100345496	100345951	0.7	0.0449
NM_134041	113604028	113604677	0.76	0.0279
NM_134044,NM_146036	88153347	88153896	0.7	0.0449
NM_134078	68469019	68469373	0.94	0.0081
NM_134081	19177932	19178384	0.78	0.0279
NM_134109	36611576	36611930	0.73	0.0449
NM_134111	36795467	36795818	0.89	0.0131
NM_134122	35468570	35469019	0.8	0.0166
NM_134122	35467470	35467919	0.68	0.0449
NM_134144	40141806	40142162	1.06	0.0012
NM_134170	66490586	66490939	0.95	0.0081
NM_134250	46298557	46298806	1.01	0.0146
NM_138594,NM_009013	126906000	126906349	0.79	0.0279
NM_138660	98619494	98620443	0.76	0.0279
NM_138663	37145203	37146252	0.79	0.0211
NM_138668,NM_001033148	47474161	47474712	0.91	0.0081
NM_138742	118514529	118514884	1.16	0.0009
NM_138742	118515729	118516279	0.85	0.0225
NM_138949	62606014	62606363	0.76	0.0279
NM_139296	40817201	40817550	0.75	0.0353
NM_144511	107972798	107973353	0.94	0.0055
NM_144511	107971998	107972347	0.75	0.0279
NM_144514	22882584	22882943	0.76	0.0279
NM_144519	32701340	32701789	0.71	0.0449
NM_144522,NM_016754	126999916	127000465	0.78	0.0211
NM_144535,NM_207214	47988699	47988948	0.84	0.0349
NM_144541,NM_181279,NM_181280,NM_181281,NM_181282,NM_153196	31975461	31976017	0.71	0.022
NM_144798	74299514	74299763	0.8	0.0349
NM_144851	97921987	97922948	0.98	0.0066
NM_144857	46138147	46138596	1.51	0
NM_144913,NM_001005426	138017361	138017810	0.93	0.0055
NM_144922	25472117	25472579	0.78	0.0279
NM_144930	96170049	96170801	0.85	0.0131
NM_145067	136746438	136746795	1.02	0.0039
NM_145131	6545602	6546051	1.05	0.002
NM_145131	6546902	6547351	0.82	0.0225
NM_145390	87925019	87925768	0.75	0.0211
NM_145419	61817314	61817663	0.69	0.0449
NM_145467	122795552	122795809	1.03	0.0146
NM_145493	66095347	66096416	0.49	0.0329
NM_145529,NM_177253,NM_001037326	104390969	104391518	0.74	0.022
NM_145548	95570561	95570912	1.13	0.0004
NM_145599	80507293	80507649	1.01	0.002
NM_145603	107736425	107736684	1.07	0.0093
NM_145745	45163882	45164834	0.75	0.0211
NM_145837	56478009	56478470	0.94	0.0081
NM_145943	182686025	182686374	1.38	0
NM_145968	7764393	7764642	1.2	0
NM_145980	116614517	116614966	1.77	0
NM_146066	11168074	11168423	0.86	0.0166
NM_146096,NM_025423	21718905	21720154	0.61	0.0139
NM_146151	116218497	116219046	1.07	0.0009
NM_146177	4342174	4342523	1.04	0.002
NM_146197	119353086	119353335	1.23	0
NM_146208	55137493	55137842	0.91	0.0081
NM_146257	142953750	142954099	1.18	0
NM_146262,NM_146765	111290874	111291939	0.58	0.047
NM_146286	39772565	39773014	0.9	0.0099
NM_146346	73779407	73780064	0.89	0.0099
NM_146353	106681564	106682416	1.04	0.002
NM_146369	43145921	43146478	0.72	0.0449
NM_146375	38425252	38425709	0.84	0.0166
NM_146376	58442339	58442797	0.79	0.0225
NM_146411	87706089	87706438	0.73	0.0353
NM_146411	87707589	87708051	0.7	0.0449
NM_146459	88804125	88804480	0.8	0.0225
NM_146471	49121572	49121821	1.27	0
NM_146488	37915112	37915474	0.95	0.0181
NM_146488	37914312	37914670	0.74	0.0279
NM_146493	49108769	49109432	0.94	0.0081
NM_146494	48823593	48824450	0.91	0.0122
NM_146504	39395998	39396349	0.87	0.0131
NM_146504	39396898	39397447	0.84	0.0166
NM_146536	58632404	58632860	0.7	0.0449
NM_146537	58656610	58657159	0.67	0.0443
NM_146549	128839662	128840119	0.79	0.0225
NM_146564	18871059	18871523	0.87	0.0131
NM_146622	36889315	36889971	0.84	0.0166
NM_146642	87545536	87546001	0.8	0.0175
NM_146672	129316225	129316577	0.85	0.0131
NM_146685,NM_207626	12349794	12350351	0.74	0.0353
NM_146708	73970750	73971315	0.86	0.0131
NM_146710	73800801	73801262	0.89	0.0099
NM_146720	175988195	175988644	1.28	0
NM_146720	175986192	175986547	0.86	0.0166
NM_146726	108617574	108618332	0.71	0.0302
NM_146744	21619332	21619686	0.92	0.0099
NM_146754	102542842	102543302	0.88	0.0131
NM_146758	104943089	104943538	0.75	0.022
NM_146763	175022407	175023065	0.76	0.022
NM_146775	107722698	107723048	0.78	0.0466
NM_146785	38399093	38399645	0.77	0.0279
NM_146794	89813770	89814829	1.06	0.0012
NM_146801	38214613	38214975	1.38	0
NM_146814	104754329	104754790	0.81	0.0175
NM_146820	104470900	104471252	1.07	0.0012
NM_146839	52933192	52933549	0.72	0.0353
NM_146852	118230562	118230911	0.75	0.0279
NM_146881	175050927	175051281	1.09	0.0012
NM_146888	111423311	111423672	0.71	0.0449
NM_146893	88816001	88816468	1.45	0
NM_146893	88815201	88815860	0.8	0.0225
NM_146911	50826425	50826781	0.98	0.0181
NM_146916	6077696	6078359	1.04	0.002
NM_146917	88204371	88205221	0.8	0.0175
NM_146922	73190345	73190694	1.27	0
NM_146927	129048578	129049634	0.6	0.0281
NM_146942	36682355	36682716	1.06	0.0012
NM_146968	89294849	89295300	0.8	0.0225
NM_146980	90083412	90083775	1	0.0039
NM_147042	78371780	78372335	0.75	0.0279
NM_147064	42765589	42765948	0.92	0.0099
NM_147072	103911818	103912576	0.78	0.0211
NM_147076	103470638	103471595	0.71	0.0449
NM_147093	102575043	102575902	0.91	0.0099
NM_147106	39758818	39759377	1	0.0039
NM_147219	110155265	110155722	0.73	0.0353
NM_148673,NM_198936	43275353	43275710	1.05	0.0012
NM_148933	180388385	180388734	0.77	0.0279
NM_153101	47358578	47359032	0.91	0.0099
NM_153110,NM_153097	67947155	67947804	0.69	0.0449
NM_153116	5566607	5567065	0.75	0.0279
NM_153118	122561188	122561540	0.74	0.0353
NM_153199	57930259	57930608	0.89	0.0099
NM_153521,NM_025641	115571709	115572058	0.78	0.0225
NM_153584	74762027	74762487	0.71	0.0449
NM_153745,NM_153744	74682784	74683235	1.19	0.0004
NM_153783	139975004	139975264	0.78	0.0466
NM_170599	38820476	38821032	0.73	0.0449
NM_172255	129381076	129381325	0.81	0.0418
NM_172255	129382276	129382728	0.71	0.0449
NM_172263	96357676	96358232	1.08	0.0012
NM_172264,NM_175343	28851411	28852060	0.84	0.0166
NM_172491	72198068	72198424	0.94	0.0055
NM_172512	95303213	95303562	1.25	0
NM_172613	29460730	29461181	1.03	0.0039
NM_172621	43649726	43650076	0.98	0.002
NM_172633	86845940	86846589	0.86	0.015
NM_172639,NM_020032	45615248	45615602	0.74	0.0353
NM_172725	142716004	142716553	0.71	0.022
NM_172733	137716872	137717939	1.58	0
NM_172736	3739142	3739691	1.01	0.0039
NM_172783	155846994	155847243	0.82	0.0466
NM_172786	19401402	19401853	0.75	0.0279
NM_172813	75890070	75890419	0.81	0.0225
NM_172825	56721909	56722461	0.86	0.0166
NM_172852	108806930	108807279	0.76	0.0353
NM_172909	140069086	140069443	1.07	0.0012
NM_172922	49180351	49181110	1.19	0.0075
NM_172928	111282428	111283377	0.71	0.0302
NM_172941	59323806	59324057	1.01	0.0146
NM_173181	7485434	7485784	0.77	0.0279
NM_173369	91585179	91585628	0.72	0.0353
NM_173374	87863289	87863738	2.09	0
NM_173422	54240156	54240706	1.14	0.0004
NM_173425	80093168	80093522	1.22	0
NM_173441	32210273	32210722	1.22	0
NM_173756,NM_134042	85341057	85341406	0.76	0.0279
NM_173757,NM_026873	100442942	100443291	0.98	0.0055
NM_175092	123393813	123394162	1.09	0.0007
NM_175102	12696651	12696900	0.75	0.0466
NM_175208	35906124	35906576	0.96	0.0039
NM_175228	17618433	17618682	0.99	0.0226
NM_175327	8048440	8048889	0.85	0.0225
NM_175354,NM_177474	27498167	27498516	0.94	0.0081
NM_175354,NM_177474	27495267	27495721	0.84	0.0166
NM_175369,NM_172488	75768926	75769176	0.94	0.0226
NM_175370	58640503	58641153	0.79	0.0279
NM_175467	139184760	139185312	0.77	0.0279
NM_175473	96613856	96614305	0.96	0.0039
NM_175479,NM_001039154,NM_007667	102303782	102304131	0.98	0.0039
NM_175642	25774053	25774402	0.86	0.0166
NM_175655,NM_145713	23559008	23559359	0.79	0.0279
NM_175661,NM_145073	23542519	23542868	0.82	0.0225
NM_176836,NM_026665	13576123	13576480	0.77	0.0279
NM_176978	34892830	34893182	0.75	0.0279
NM_176993	44805082	44805533	0.71	0.0449
NM_177004	115272470	115273126	0.69	0.0443
NM_177024	87752311	87752868	0.9	0.0081
NM_177034	23824772	23825321	0.74	0.0353
NM_177121	120382585	120383134	0.78	0.0279
NM_177179	109229508	109229857	0.89	0.0099
NM_177193	58001052	58001504	0.93	0.0081
NM_177267	81356087	81356436	0.85	0.0131
NM_177339	25093984	25094533	0.76	0.0279
NM_177355	4324790	4325239	0.98	0.0039
NM_177462	126578486	126578841	0.94	0.0055
NM_177573,NM_026560	124438261	124438618	0.85	0.0131
NM_177612	62823859	62824208	0.72	0.0353
NM_177640	18779196	18779562	0.9	0.0099
NM_177711	59742975	59743324	0.79	0.0279
NM_177716	97994293	97994650	0.82	0.0166
NM_177769	53774840	53775201	0.77	0.0279
NM_177775	99168882	99169731	0.9	0.0099
NM_177775	99168082	99168431	0.8	0.0225
NM_177808	41659916	41660266	1.08	0.0012
NM_177833	47314377	47314726	1.1	0.0009
NM_177864	111931917	111932275	0.88	0.0099
NM_178056,NM_026795	65570320	65570880	0.91	0.0099
NM_178082	123161226	123161575	1.22	0
NM_178089	25463561	25463910	0.88	0.0131
NM_178192,NM_030609,NM_013550	23768122	23768971	1.37	0
NM_178243	155613270	155613827	0.79	0.0279
NM_178245	40623195	40623544	0.74	0.0353
NM_178621	69995777	69996526	0.85	0.0153
NM_178625,NM_029373	30461423	30461780	1.51	0
NM_178678	63486313	63486662	1.04	0.0012
NM_178701	105933580	105934429	0.84	0
NM_178720	55208796	55209154	0.89	0.0131
NM_178727	58009818	58010067	0.75	0.0466
NM_181315,NM_019513	159372195	159372645	1.06	0.0039
NM_181317	34780969	34781318	0.76	0.0279
NM_181392,NM_001033127,NM_177311	6036646	6037097	0.74	0.0279
NM_181410,NM_145371	124838188	124839548	0.62	0.0258
NM_182997	97743016	97743365	0.84	0.0166
NM_183086	46831614	46832079	0.77	0.0225
NM_183142,NM_007511	23524364	23524613	1.01	0.0146
NM_183258	13821665	13822221	0.79	0.0279
NM_183284	78287846	78288095	0.9	0.0226
NM_198027	30015912	30016261	1.1	0.0009
NM_198090,NM_146130	75459715	75460064	0.8	0.0225
NM_198166	27285479	27286135	1.42	0
NM_198223	120493716	120494065	0.79	0.0225
NM_198292	106429520	106430069	0.79	0.0175
NM_198631	15557772	15558022	1.27	0
NM_198933,NM_198934	167772675	167773135	0.92	0.0099
NM_199067	23288383	23288732	1.57	0
NM_199148	60796672	60797437	1.15	0.0035
NM_199422	90738528	90738883	1.19	0
NM_201226	152854102	152854562	0.69	0.0302
NM_201230	8003209	8003758	0.65	0.0443
NM_201355	4525301	4525750	1.04	0.0072
NM_201356	89181820	89182174	1.12	0.0009
NM_201374	45072534	45072883	1.14	0.0007
NM_205783	112281208	112281971	1.13	0.0035
NM_207011,NM_020501	131654240	131654799	0.75	0.0353
NM_207016	131644879	131645532	1.18	0.0004
NM_207029	132914994	132915352	1.02	0.0039
NM_207029	132915994	132916350	0.82	0.0225
NM_207150	111874720	111875075	0.71	0.0449
NM_207152	118252568	118253117	0.69	0.0449
NM_207155	37269884	37270341	0.74	0.0279
NM_207222	138547164	138547513	0.82	0.0225
NM_207258	29267249	29267998	0.69	0.014
NM_207274	100422811	100423360	0.78	0.0279
NM_207550	59158967	59159626	0.86	0.015
NM_207560	38596686	38597140	0.74	0.0353
NM_207620	128639199	128640551	0.72	0.0105
NM_207678	154655988	154656237	0.94	0.0171
NM_207678	154654488	154655137	0.72	0.0353
NM_212450,NM_008545	121647193	121647742	0.68	0.0443

## Sheet: Table S4-Replicate3
Supplementary table 4. List of E2F2-bound genes in Replicate 3
RefSeq mRNA	Peak Start	Peak End	Peak Score	Peak FDR
NM_001001130	68255939	68256192	1.14	0.0465
NM_001001738	47972192	47973141	0.83	0.0282
NM_001001803	62721233	62721582	2.33	0.0008
NM_001002268	14236646	14237095	1.12	0.0268
NM_001002775	107683265	107684020	1.08	0.035
NM_001002780	15008969	15009418	1.19	0.0268
NM_001002842	33245030	33245279	1.71	0.0028
NM_001002929	115380071	115380820	1.92	0
NM_001003670	101456322	101456775	1.79	0.0012
NM_001003908	86573687	86574036	1.14	0.0268
NM_001003910,NM_153595	86141916	86142265	1.43	0.0046
NM_001003939,NM_011631	86135810	86136159	1.17	0.0204
NM_001003971,NM_001003972,NM_001003973,NM_025483	56000160	56000509	1.24	0.0204
NM_001004162	21379460	21380209	1.17	0.0204
NM_001004176	51943713	51943962	1.74	0.0031
NM_001004176	51945213	51945566	1.27	0.0151
NM_001005506	129143444	129144099	1.08	0.035
NM_001005525,NM_025438,NM_001005523	124010135	124010484	1.32	0.0085
NM_001005847	55008623	55008978	1.39	0.0062
NM_001005847	55010023	55010472	1.03	0.0435
NM_001005865	42541188	42541437	1.65	0.0051
NM_001007154	178102756	178103114	1.24	0.0151
NM_001008420	21054476	21055238	0.89	0.0416
NM_001008498	29871234	29871483	1.44	0.0105
NM_001009927,NM_022009	60544392	60544741	1.35	0.0085
NM_001010831	23799490	23800049	1.12	0.0268
NM_001010832	78586426	78586777	1.83	0.0011
NM_001011517	88477495	88477951	1.55	0.0028
NM_001011534	85155063	85155617	1.08	0.035
NM_001011741	49313275	49313724	1.04	0.0435
NM_001011742	107844360	107845315	0.94	0.0075
NM_001011776	140185183	140185432	1.4	0.0122
NM_001011801	116504473	116504823	1.29	0.0151
NM_001011805	49335957	49336610	0.99	0.048
NM_001011844,NM_207158	175935036	175935689	1.22	0.0204
NM_001013024	33008074	33008427	1.06	0.0435
NM_001013405	122649588	122649847	1.74	0.0031
NM_001013616	104092636	104092985	1.3	0.0116
NM_001013781	68490668	68491117	1.04	0.0435
NM_001013804	93282775	93283132	1.11	0.035
NM_001013828	60508179	60508538	1.43	0.0062
NM_001014398	57033392	57033743	1.11	0.035
NM_001017427	73262333	73262691	1.14	0.0268
NM_001017955	11672395	11672745	1.3	0.0116
NM_001024206,NM_172560,NM_010599	69142374	69142723	1.66	0.0015
NM_001024206,NM_172560,NM_010599	69139274	69139623	1.04	0.0435
NM_001024606	107480200	107480549	1.03	0.0435
NM_001024699	11909479	11909828	1.3	0.0116
NM_001024700	113708547	113708896	1.08	0.035
NM_001024846,NM_009562	49045322	49045771	1.61	0.002
NM_001024955,NM_011085	102793607	102793956	1.36	0.0116
NM_001025084	33654203	33654557	1.46	0.0062
NM_001025103	141317918	141318267	1.3	0.0116
NM_001025192,NM_009988	78183082	78183633	2.38	0
NM_001025385,NM_020502	40420444	40421005	1.61	0.0028
NM_001025582,NM_026013,NM_133869	106677382	106677737	1.64	0.006
NM_001025779,NM_011799	98723781	98724130	1.76	0.0012
NM_001026211,NM_026332	34274275	34274627	1.69	0.0015
NM_001026211,NM_026332	34272875	34273427	1.16	0.0268
NM_001029843,NM_001029844,NM_011705	106410812	106411161	1.6	0.002
NM_001029977	141598547	141598904	1.17	0.0268
NM_001029983	25154117	25154366	1.55	0.007
NM_001030297	87363921	87364378	1.37	0.0062
NM_001033167	34354047	34354496	2.13	0.0004
NM_001033168	35852762	35853111	1.38	0.0085
NM_001033201,NM_173033	46160931	46161284	2.12	0.0005
NM_001033208	71391020	71391369	1.11	0.035
NM_001033211	5258795	5259344	1.13	0.031
NM_001033218	100647358	100647816	1.73	0.0011
NM_001033235	36498898	36499447	1.11	0.0268
NM_001033245	55032656	55032905	1.2	0.0393
NM_001033256	122320165	122320614	1.7	0.0011
NM_001033257	13015358	13015915	2.14	0.0006
NM_001033265	33497301	33497550	1.3	0.0213
NM_001033296	140081351	140081904	1.39	0.0062
NM_001033304	108665796	108666145	1.69	0.0015
NM_001033325	36389677	36390036	1.69	0.0015
NM_001033344,NM_021610	167965273	167965922	0.95	0.0319
NM_001033433	69622219	69622576	2.18	0.0006
NM_001033439	73683232	73683681	1.32	0.0116
NM_001033444	73303678	73305432	1.11	0.0053
NM_001033466	5956432	5956681	1.17	0.0367
NM_001033531	24942087	24942636	2.12	0.0005
NM_001033543	100275827	100276176	1.42	0.0062
NM_001033779	98015677	98016028	1.06	0.0435
NM_001033875	141119633	141120086	1.55	0.0028
NM_001034857	42415741	42416090	1.04	0.0435
NM_001037502	152209595	152210044	1.03	0.0435
NM_001037717,NM_029580	74204294	74204649	2.11	0.0005
NM_001037717,NM_029580	74206694	74207043	1.08	0.035
NM_001037750	47139949	47140301	1.73	0.0015
NM_001037751	61938320	61939186	1.16	0.0066
NM_001037921	47120066	47120628	2.06	0.0004
NM_001037999,NM_007830	121949285	121949636	2.92	0
NM_001038635,NM_183262	129491304	129491953	1.7	0
NM_001038710	75385042	75386091	0.95	0.0319
NM_001039096,NM_023644	36191508	36191957	1.27	0.0151
NM_001039118,NM_010649,NM_053153	130033933	130034290	1.29	0.0151
NM_001039124	115381231	115381580	1.55	0.0028
NM_001039129,NM_010447	103067665	103068014	1.94	0.0008
NM_001039218	44153491	44154148	2.75	0
NM_001039249,NM_199021	125872068	125872417	1.49	0.0046
NM_001039351,NM_001039352,NM_001039353,NM_053086	46128574	46129123	1.41	0.0016
NM_001040086	90254137	90254489	1.25	0.0151
NM_001040106,NM_177762	86813250	86813599	1.72	0.0015
NM_007386	40328200	40328556	1.86	0.0011
NM_007394	58333150	58333509	1.13	0.0268
NM_007415	182405160	182405509	1.38	0.0085
NM_007416	43681391	43681642	1.14	0.0393
NM_007446	113568366	113568722	1.27	0.0151
NM_007448	42841969	42842328	1.27	0.0151
NM_007516	100219751	100220506	1.02	0.0435
NM_007525	71036326	71036681	1.06	0.0435
NM_007547	129282758	129283107	2.01	0.0004
NM_007569	96046414	96046763	1.02	0.0435
NM_007575	10400456	10400805	1.3	0.0151
NM_007581	98461238	98461587	1.21	0.0204
NM_007609	5308473	5308922	1.74	0.0011
NM_007658	109732791	109733140	1.58	0.0028
NM_007691	36476098	36476447	1.16	0.0268
NM_007705	79570376	79570725	1.12	0.0268
NM_007730	79504449	79504998	1.32	0.0116
NM_007730	79505250	79505599	1.21	0.0204
NM_007751	140751243	140751692	2.08	0.0004
NM_007769	130822323	130822872	2.34	0
NM_007776	64999185	64999641	1.22	0.0204
NM_007786	88999293	88999643	1.07	0.035
NM_007796	60947057	60947413	1.69	0.002
NM_007838	137575613	137576262	2.06	0.0004
NM_007904	102730180	102730633	1.11	0.035
NM_007905	122303919	122304271	2.15	0.0004
NM_007924	73467690	73468339	1.24	0
NM_007960	39290141	39291097	1.19	0
NM_007963	30189741	30190300	1.64	0.002
NM_007977,NM_026126	71633761	71634221	1.35	0.0116
NM_008021,NM_197981	128326694	128327043	1.88	0.0011
NM_008083	42260511	42260973	1.35	0.0116
NM_008093	180265181	180265637	2.01	0
NM_008105	40896339	40896699	1.09	0.0435
NM_008145	66698075	66698624	1.32	0.0073
NM_008172	45734809	45735258	2.34	0
NM_008215	17560904	17561253	1.71	0.0012
NM_008215	17561504	17561753	1.51	0.007
NM_008255	97772247	97772600	1.69	0.002
NM_008268	96119401	96119750	1.04	0.0435
NM_008270	96086498	96086947	2.02	0.0004
NM_008308	106563847	106564096	1.58	0.0092
NM_008373	56491368	56491621	1.64	0.007
NM_008480	67601535	67601884	1.26	0.0116
NM_008489	157996885	157997634	1.13	0.0263
NM_008492	142466265	142466614	1.88	0.0011
NM_008526,NM_030599	128792810	128793168	1.88	0.0011
NM_008537	10925280	10926036	1.68	0.0013
NM_008550	37119176	37119525	1.32	0.0085
NM_008555	23437361	23437810	1.35	0.0116
NM_008563	20805064	20805613	1.33	0.0073
NM_008566	78005295	78005644	1.55	0.0028
NM_008567	130187102	130187451	1.06	0.0435
NM_008584	37617311	37618460	1.8	0.0011
NM_008584	37618711	37619060	1.13	0.0268
NM_008599	93403217	93403577	1.32	0.0085
NM_008644	89390272	89390621	1.37	0.0062
NM_008652	162745675	162746024	1.44	0.0046
NM_008708	3200059	3200508	1.5	0.0036
NM_008733,NM_198059	56444185	56444834	1.09	0.031
NM_008749	45377972	45378321	1.09	0.035
NM_008763	174793471	174793820	1.7	0.0015
NM_008791	96571415	96571967	1.57	0.0008
NM_008812	140176702	140177051	1.75	0.0012
NM_008849	65437461	65437823	2.49	0
NM_008865	27249408	27249764	1.64	0.0028
NM_008886,NM_146165	144163491	144164447	1.07	0.035
NM_008892	89884474	89884823	1.51	0.0046
NM_008892	89885174	89885527	1.24	0.0204
NM_008921	127417663	127418512	1.28	0.0116
NM_008925,NM_029939	21753439	21753788	1.63	0.002
NM_008925,NM_029939	21752436	21752985	1.48	0.0046
NM_008925,NM_029939	21751636	21752085	1.05	0.0435
NM_008928,NM_025293	60748951	60749511	1.04	0.0435
NM_008935	44390229	44390681	2.44	0
NM_008939	123438034	123438683	1.06	0.0435
NM_008950,NM_025310	106070874	106071333	2.39	0
NM_008973	36742413	36742770	1.29	0.0151
NM_009020	101424186	101424536	1.55	0.0028
NM_009065	31459838	31460898	1.32	0
NM_009070	24141992	24142965	1.06	0.0044
NM_009089	69574718	69575067	1.66	0.0015
NM_009103	102315417	102315766	1.46	0.0046
NM_009104	25295961	25296410	1.19	0.0204
NM_009131	44175336	44175685	1.72	0.0011
NM_009138	4349314	4349663	1.39	0.0122
NM_009161	94793317	94793670	1.45	0.0046
NM_009180	116511702	116512251	1.14	0.0268
NM_009182	64388756	64389116	1.38	0.0085
NM_009186	22181185	22181534	1.89	0.0011
NM_009193	33969363	33969713	1.78	0.0011
NM_009258	43863628	43864077	1.38	0.0085
NM_009308	31590525	31590879	1.27	0.0151
NM_009334	19193427	19194476	1.8	0.0012
NM_009347	42150624	42151079	1.32	0.0116
NM_009348	55233834	55234283	1.09	0.035
NM_009364	3918356	3918805	1.13	0.035
NM_009408	160335770	160336119	2.22	0.0007
NM_009436	17812274	17812623	1.46	0.0062
NM_009447	75103501	75104150	0.95	0.0075
NM_009449	145573397	145573646	1.4	0.0166
NM_009468	43519564	43520018	2.22	0.0006
NM_009533	72240472	72240721	1.27	0.0305
NM_009571	1454778	1455028	1.03	0.0465
NM_009662	116427697	116428049	2.84	0
NM_009741,NM_177410	108542560	108543209	1.01	0.048
NM_009743	152523923	152524574	1.55	0.0028
NM_009758	33333338	33333587	1.21	0.0367
NM_009764,NM_008676	101367832	101368185	2.13	0.0005
NM_009786	162049954	162050403	1.22	0.0204
NM_009838,NM_133900	130101012	130101361	1.32	0.0085
NM_009855	38376913	38377267	1.57	0.0036
NM_009860	34877282	34877731	1.27	0.0151
NM_009863	107204523	107204972	1.22	0.0108
NM_009913,NM_139142	123526136	123526489	1.32	0.0116
NM_009938,NM_021607	173919677	173920026	1.54	0.0036
NM_009974	98379519	98379880	1.8	0.0021
NM_009977	150260774	150261223	1.29	0.0073
NM_010066	20702767	20703416	1.48	0.0046
NM_010084	26140598	26140951	1.6	0.002
NM_010085	45074983	45075341	1.13	0.0268
NM_010097	104354806	104355161	2.08	0.0005
NM_010275	7756225	7756574	1.94	0.0008
NM_010288	56065561	56066114	1.33	0.0085
NM_010290	113705760	113706209	1.75	0.0012
NM_010363,NM_153415	88037020	88037375	1.6	0.002
NM_010377	23702775	23703324	1.14	0.035
NM_010423	8651459	8651808	1.53	0.0036
NM_010446	147739610	147740059	1.13	0.0268
NM_010459	96132974	96133433	1.09	0.035
NM_010499	87553353	87553702	1.39	0.0062
NM_010555	40027713	40028174	1.38	0.0085
NM_010594	133819363	133819712	1.18	0.0268
NM_010715,NM_177312	12178561	12179010	1.77	0.0012
NM_010740	148136385	148136840	1.8	0.0011
NM_010770	8972403	8972752	1.55	0.0028
NM_010770	8973103	8973452	1.13	0.0268
NM_010773	70692156	70692513	2.96	0
NM_010789	18918183	18918432	1.4	0.0122
NM_010835	38112905	38113360	1.63	0.0015
NM_010920	68124148	68124697	1.16	0.0053
NM_010931	55936625	55937574	1.16	0.0187
NM_010945	6382608	6382957	2.32	0
NM_010954	81081762	81082311	1.19	0.0263
NM_010957	113292487	113292936	1.4	0.0085
NM_010980	89940976	89941330	1.6	0.002
NM_010984	21138941	21139503	1.2	0.0268
NM_011049	19843751	19844400	1.73	0.0015
NM_011053,NM_023211	47142676	47143225	1.2	0.0204
NM_011070,NM_012049	173183576	173184225	1.7	0.0051
NM_011144	85561541	85562090	1.16	0.0268
NM_011159,NM_008565	15550766	15551315	1.57	0.0008
NM_011164	27063240	27063790	1.14	0.035
NM_011218	56111478	56111928	1.71	0
NM_011220	50281193	50281655	1.16	0.0268
NM_011237	4202303	4202652	1.93	0.0008
NM_011237	4201503	4202052	1.62	0.002
NM_011260	78397883	78398236	1.61	0.0028
NM_011269	40272632	40273381	0.85	0.0416
NM_011284	132040136	132040485	1.24	0.0151
NM_011294	11941332	11941886	1.47	0.0006
NM_011322	30836405	30836854	1.14	0.0268
NM_011325	121654358	121655318	1.14	0
NM_011331	81916772	81917221	1.24	0.0151
NM_011349	107569876	107570431	1.21	0.0204
NM_011355	90896635	90897384	1.19	0.0187
NM_011356	80248735	80249184	1.34	0.0085
NM_011378	56874118	56874567	2.27	0.0007
NM_011393	102506776	102507125	1.44	0.0046
NM_011428	136403543	136403992	1.8	0.0011
NM_011454	32971077	32972036	1.85	0.0012
NM_011471	92435945	92436300	1.27	0.0151
NM_011476	92501889	92502243	1.32	0.0116
NM_011478	92542638	92543095	1.43	0.0016
NM_011486,NM_213659,NM_213660	100755101	100755750	0.99	0.0231
NM_011488	100673493	100673844	2.02	0.0004
NM_011494	75094202	75094451	1.11	0.0465
NM_011499	137698921	137699370	1.02	0.048
NM_011548	79837236	79837485	2.3	0
NM_011592	4277495	4277753	1.7	0.0031
NM_011608	11225386	11225642	1.46	0.0122
NM_011664	62367098	62367647	1.14	0.0053
NM_011672,NM_009862	18725388	18726637	1.51	0
NM_011690,NM_033075	34608488	34609037	1.11	0.0268
NM_011694	52203270	52203819	1.76	0
NM_011728	46217411	46217760	1.03	0.0435
NM_011730	74144203	74144552	1.2	0.0268
NM_011739	21664026	21664775	1.08	0.0044
NM_011768	90376419	90377180	1.51	0.0006
NM_011775	119937339	119937789	1.14	0.0268
NM_011806	9167724	9168783	0.91	0
NM_011839	86635810	86636082	1.11	0.0465
NM_011887	119674258	119674507	1.26	0.0305
NM_011900	69479637	69479986	1.82	0.0011
NM_011904	41261846	41262106	1.46	0.0105
NM_011923	33036277	33036826	1.19	0.0204
NM_011924	133426859	133427108	1.54	0.0092
NM_011945	112931161	112931510	1.14	0.035
NM_011963	17513197	17514646	0.78	0
NM_011996	138350895	138351444	1.64	0.002
NM_011997	32943732	32944081	1.29	0.0116
NM_011999	123087110	123087659	1.13	0.035
NM_012006	84898749	84899099	1.29	0.0116
NM_012008	623300	623652	1.27	0.0085
NM_012038	11463356	11463805	1.08	0.031
NM_012045	138029863	138030213	1.81	0.0011
NM_013468	36184588	36184937	1.04	0.0435
NM_013473	32913976	32914725	1.9	0.0011
NM_013484	34490403	34490859	1.21	0.0151
NM_013485	6390547	6390905	1.47	0.0046
NM_013497,NM_011602	43582668	43583317	2.06	0.0004
NM_013497,NM_011602	43584168	43584517	2.06	0.0004
NM_013543,NM_011306,NM_008202	33640011	33640460	1.76	0.0011
NM_013543,NM_011306,NM_008202	33643111	33643660	1.21	0.0151
NM_013554	74491921	74492170	1.39	0.0122
NM_013587	35422158	35422607	1.12	0.0268
NM_013601	53481808	53482363	2.51	0
NM_013640	108823291	108823740	1.96	0.0003
NM_013642	26235561	26236010	1.01	0.0435
NM_013686,NM_026310	12759046	12759395	1.06	0.035
NM_013745,NM_026177	74843866	74844615	1.11	0.031
NM_013747	102868341	102868893	1.34	0.0085
NM_013757	129329233	129329588	1.35	0.0116
NM_013763	135433837	135434186	1.22	0.0151
NM_013850	79399843	79400292	1.28	0.0116
NM_013861	43596582	43596933	1.66	0.002
NM_013897,NM_025848	50354239	50354689	2.11	0.0004
NM_013918	76895260	76895613	1.62	0.0028
NM_013919	173125423	173126172	1.01	0.0231
NM_013928	68659035	68659485	1.9	0.0011
NM_015771	56701133	56701482	1.11	0.035
NM_015786	23744571	23744930	2.02	0.0008
NM_016692	9966114	9966563	1.15	0.0263
NM_016757	83086881	83087330	1.29	0.0151
NM_016770	86653292	86653547	1.61	0.006
NM_016773	116294746	116295606	0.99	0.048
NM_016800	80092417	80092976	1.03	0.0435
NM_016855	46827249	46827609	1.51	0.0036
NM_016861	40324944	40325498	1.15	0.0263
NM_016871	18874678	18875032	1.98	0.0003
NM_016878	75202085	75202538	1.17	0.0268
NM_016916	157257602	157257957	1.19	0.0204
NM_016918,NM_133837	5762795	5763344	1.13	0.0263
NM_016971	117606534	117606883	1.02	0.0435
NM_017377	117382501	117382950	1.45	0.0046
NM_017391	91964815	91965375	1.08	0.0435
NM_017461	127010101	127010457	1.09	0.035
NM_017468	89562460	89562817	1.32	0.0085
NM_017472	42189043	42189398	1.28	0.0116
NM_018783	112565571	112565925	1.17	0.0367
NM_018830	32169637	32170095	1.2	0.0204
NM_019490	93211337	93211888	1.12	0.0268
NM_019516	7675517	7676179	1.25	0.0151
NM_019537	96097013	96097472	1.14	0.035
NM_019564	130726476	130726825	1.87	0.0011
NM_019577	135858652	135859003	1.02	0.0435
NM_019642,NM_001039557	156971046	156971503	1.13	0.0268
NM_019650	103514184	103514533	2.49	0
NM_019683,NM_018736	14534959	14535408	1.21	0.0204
NM_019710,NM_025660	147357150	147357699	2.32	0
NM_019716,NM_022997	88189495	88190744	1.55	0.0028
NM_019725	80976660	80976920	2.14	0
NM_019870	70174133	70174382	1.19	0.0393
NM_019883	73438856	73439107	1.08	0.0465
NM_019963	127673024	127673573	1.33	0.0085
NM_020026	69687790	69688140	1.27	0.0151
NM_020567	24768822	24769071	1.69	0.006
NM_020603,NM_010385	33551776	33552625	1.01	0.0168
NM_021022	69142926	69143275	1.34	0.0085
NM_021272	57471659	57472010	1.17	0.0204
NM_021309,NM_001025571	87930681	87930940	1.74	0.0031
NM_021323,NM_001010988,NM_008817	6334968	6335317	2.18	0.0006
NM_021383	74438864	74439213	2.6	0
NM_021392,NM_008568	138401608	138402257	1.17	0
NM_021392,NM_008568	138400108	138401357	1.07	0.0044
NM_021408	189963321	189963670	1.38	0.0085
NM_021419	29341442	29341891	1.16	0.0204
NM_021437,NM_023190	53640036	53640485	1.27	0.0151
NM_021457	4764777	4765333	1.27	0.0116
NM_021473	116150583	116151532	1.55	0.0008
NM_021548	74823436	74823795	1.42	0.0062
NM_021556	119508133	119508489	1.25	0.0367
NM_021715	19215028	19215584	1.19	0.0268
NM_021782	37424867	37425416	1.43	0.0062
NM_021891	11709035	11709584	1.56	0.0008
NM_022309	108059002	108059357	1.19	0.0204
NM_022317	58619991	58620440	1.47	0.0016
NM_022424,NM_144909	31573866	31574515	1.52	0.007
NM_023041	173962646	173963695	1.06	0.0038
NM_023045	69443425	69443774	1.16	0.0268
NM_023126	75089488	75089937	1.91	0.0008
NM_023200	95173152	95173501	1.54	0.0036
NM_023209	64759928	64760277	1.16	0.0268
NM_023292,NM_013932	35308436	35308993	2.79	0
NM_023324,NM_030015	21034471	21034824	1.97	0.0003
NM_023348,NM_001001983	17318613	17319062	2.43	0
NM_023422,NM_178189	23690663	23691012	1.25	0.0204
NM_023626	21898946	21899396	1.13	0.035
NM_023637,NM_011885	28450489	28450938	1.77	0.0012
NM_023743	3101964	3102413	1.09	0.035
NM_023865	122190612	122190968	1.24	0.0151
NM_023894	34146697	34147046	1.46	0.0062
NM_024237	128553818	128554267	1.44	0.0046
NM_024266,NM_021789	44158433	44158882	1.16	0.0268
NM_024460	31184806	31185155	1.22	0.0151
NM_024461	122914821	122915074	2.01	0
NM_024475	44315368	44315621	1.5	0.0092
NM_024480	58146567	58146916	1.09	0.035
NM_025281,NM_029162	38507598	38508047	1.63	0.0015
NM_025290	31006866	31007415	1.06	0.035
NM_025301	105684908	105685362	1.2	0.0204
NM_025324,NM_011813	4617995	4618344	1.04	0.0435
NM_025326,NM_023056	48769207	48770056	1.77	0.0011
NM_025348,NM_175632	3218459	3218708	1.46	0.0105
NM_025377,NM_175563	86924755	86925206	1.66	0.0015
NM_025387	41026765	41027114	1.36	0.0116
NM_025412	75748415	75748764	1.52	0.0036
NM_025427	78035990	78036340	1.32	0.0116
NM_025462,NM_145939	20524543	20525192	1.57	0.0036
NM_025524	99367753	99368102	1.09	0.035
NM_025538	56674732	56675481	1.66	0
NM_025538	56680776	56681225	1.01	0.0435
NM_025546	11118370	11118729	1.19	0.0393
NM_025564	131258937	131259325	1.18	0.0268
NM_025599	57528189	57528545	1.62	0.0028
NM_025613	125362535	125363092	1.13	0.0268
NM_025666,NM_022323	103158931	103159280	1.39	0.0062
NM_025675	114346469	114346818	1.13	0.0268
NM_025695,NM_177331	11291328	11292178	1.6	0.0011
NM_025711	49555378	49555736	1.2	0.0268
NM_025714	145055085	145055934	1.32	0.0116
NM_025763	64181615	64182074	2.11	0.0004
NM_025811,NM_018831	56601117	56601566	1.09	0.035
NM_025812,NM_172924	56216882	56217433	1.37	0.0085
NM_025829	99633534	99633888	2.63	0
NM_025866	72276557	72276906	1.7	0.0011
NM_025866	72277257	72277506	1.19	0.0367
NM_025876	154065177	154065426	1.08	0.0465
NM_025885,NM_025868	84478863	84479312	1.34	0.0085
NM_025901	181793251	181793600	1.24	0.0151
NM_025923	26287003	26287352	1.3	0.0116
NM_025929	74708962	74709311	1.42	0.0062
NM_025931	78001463	78001812	1.1	0.035
NM_025939	78025799	78026248	1.12	0.0263
NM_025991,NM_026688	90704824	90705273	1.19	0.0187
NM_025995	4540881	4541230	1.02	0.0435
NM_026099	56713216	56714170	1.06	0.0384
NM_026115	71189095	71189546	1.29	0.0116
NM_026130,NM_172291	34959973	34960322	1.42	0.0062
NM_026247	139563188	139564148	1.08	0.0384
NM_026253	31819991	31820540	1	0.048
NM_026268	98692218	98692670	1.33	0.0085
NM_026274,NM_028221	97489408	97489757	2.22	0.0007
NM_026294	65881306	65881655	1.13	0.035
NM_026333	108611117	108611770	1.46	0.0062
NM_026333	108610217	108610573	1.08	0.0435
NM_026352	79676835	79677384	1.37	0.0085
NM_026382	38212004	38212353	1.25	0.0204
NM_026383	135146103	135146552	1.24	0.0108
NM_026480	78165572	78166021	1.32	0.0116
NM_026492	7570163	7570621	1.24	0.0204
NM_026496	37176835	37177384	1.79	0.0012
NM_026518	29052858	29053319	1.68	0.0011
NM_026592	101429925	101430281	1.19	0.0204
NM_026642	58700856	58702005	1.58	0.0028
NM_026655	131154646	131154997	1.35	0.0085
NM_026674	66634150	66634599	1.16	0.0268
NM_026676,NM_172529	24968398	24968847	1.61	0.0015
NM_026676,NM_172529	24966698	24967547	0.85	0.0416
NM_026689	137706347	137706896	1.08	0.035
NM_026695	43310962	43311411	1.46	0.0046
NM_026714,NM_025962	116205460	116205818	1.24	0.0151
NM_026757,NM_173742	70057609	70057863	1.14	0.0393
NM_026811	92795877	92796337	1.27	0.0151
NM_026872	41464112	41464461	1.81	0.0011
NM_026879	65481057	65481406	1.24	0.0204
NM_026879	65482257	65482806	1.14	0.031
NM_026947	34972048	34972597	2.4	0.0008
NM_026999	127214770	127215119	1.3	0.0213
NM_026999	127212770	127213319	0.88	0.0416
NM_027180	101259447	101259796	1.2	0.0204
NM_027186,NM_172394	70786207	70786656	1.19	0.0204
NM_027209	11583603	11583952	1.46	0.0046
NM_027212	52541127	52541586	1.21	0.0204
NM_027216	113383258	113383607	1.35	0.0085
NM_027236,NM_001038231,NM_011793	5365712	5366061	1.09	0.035
NM_027241,NM_001024851	96682250	96682499	1.21	0.0367
NM_027353	126987048	126987397	1.56	0.0028
NM_027402	128637963	128638412	1.03	0.0435
NM_027435	57965165	57965514	1.63	0.002
NM_027448,NM_029434	83237245	83237494	1.42	0.0122
NM_027532	101770135	101770584	1.87	0.0011
NM_027563	99859244	99859601	1.35	0.0085
NM_027699	36729068	36729518	1.13	0.0268
NM_027762	93552157	93552906	1.85	0.0021
NM_027763	47824982	47825331	1.01	0.0435
NM_027815	118530289	118530842	1.04	0.0435
NM_027898	30852047	30852296	1.3	0.0213
NM_027901	31456325	31456674	1.07	0.035
NM_027911	20841889	20842338	1.21	0.0204
NM_027964	83741965	83742323	1.13	0.0268
NM_027977	150300764	150301116	1.7	0.0011
NM_027977	150301464	150301918	1.03	0.0435
NM_027985	146983589	146983938	1.5	0.0036
NM_027985	146984289	146984738	1.19	0.0204
NM_027997	104414802	104415251	1.55	0.0008
NM_028031	48655223	48655576	1.66	0.0015
NM_028074,NM_026009	106032615	106032964	1.09	0.035
NM_028083	93772153	93772502	1.08	0.0435
NM_028142	115551510	115552062	1.03	0.0384
NM_028170,NM_028500	75373714	75374563	1.29	0.0116
NM_028170,NM_028500	75371214	75371663	1.19	0.0187
NM_028170,NM_028500	75372814	75373270	1.08	0.035
NM_028176	137641431	137641780	1.19	0.0204
NM_028176	137640431	137641380	1.03	0.0384
NM_028231	32091880	32092240	1.11	0.035
NM_028292,NM_001017985	100246279	100246628	1.14	0.0268
NM_028381	55544915	55545473	1.26	0.0116
NM_028521	69590775	69591024	1.08	0.0465
NM_028602	120960732	120961087	1.5	0.0036
NM_028705	58761666	58762019	1.61	0.0028
NM_028761,NM_025976,NM_025653	13584952	13585311	2.05	0
NM_028768	99379652	99380008	1.05	0.0435
NM_028776	165765438	165765991	1.06	0.0435
NM_028799	120778100	120778749	1.96	0
NM_028807	111864896	111865545	1.03	0.0384
NM_028881	90338410	90338759	1.8	0.0012
NM_028940	9195608	9196262	0.98	0.048
NM_029012	115270822	115271172	2.59	0
NM_029013	88594186	88595041	1.07	0.0384
NM_029045,NM_145970	87038063	87038412	1.08	0.035
NM_029062,NM_027637	31168284	31168743	1.49	0.0046
NM_029068	10423019	10423577	1.58	0.0028
NM_029084	174427563	174427920	1.7	0.0015
NM_029115	166110578	166111028	1.27	0.0151
NM_029128	43810608	43810959	1.19	0.0268
NM_029145	49930004	49930253	1.53	0.0092
NM_029145	49928104	49928461	1.16	0.0268
NM_029199	149822617	149823079	1.89	0.0011
NM_029312	98808328	98808779	1.27	0.0116
NM_029347	95071020	95071471	1.55	0.0028
NM_029377,NM_170760,NM_025498,NM_145580	30271106	30271562	1.61	0.002
NM_029377,NM_170760,NM_025498,NM_145580	30268206	30268763	1.2	0.0187
NM_029381	113520809	113521160	1.49	0.0036
NM_029413	135218218	135218567	1.4	0.0085
NM_029491	21039688	21040648	1.43	0
NM_029523	159430943	159431192	1.32	0.0213
NM_029546	77587778	77588127	1.07	0.035
NM_029556	121316300	121316649	1.05	0.0435
NM_029587	31979747	31980196	1.07	0.0435
NM_029626,NM_026911	29828812	29829461	1.16	0.0268
NM_029633	113659883	113660232	1.48	0.0046
NM_029777	82217747	82218096	1.43	0.0062
NM_029787	83000174	83000523	1.21	0.0204
NM_029793	38889015	38889374	1.39	0.0062
NM_029875	117150251	117150700	1.33	0.0085
NM_029965,NM_207659	27583265	27583620	1.29	0.0116
NM_029977	36929124	36929580	1.24	0.0204
NM_029985	106752165	106752614	1.55	0.0028
NM_029987	159533927	159534276	1.27	0.0151
NM_030097	52771288	52771842	1.11	0.031
NM_030098	50050842	50051191	1.37	0.0085
NM_030166	30856797	30857246	1.95	0.0008
NM_030265	48798808	48799157	2.24	0.0008
NM_030678,NM_011304	45302387	45302736	2.18	0.0006
NM_030678,NM_011304	45301687	45302136	1.61	0.002
NM_030702	69499065	69499517	1.35	0.0085
NM_030726	12717265	12717514	1.71	0.0028
NM_030740	4800834	4801483	1.09	0.031
NM_030743,NM_170756	167182849	167183198	1.44	0.0046
NM_030880	91053239	91053788	1.24	0.0151
NM_031177,NM_010774	115818246	115819095	1.61	0
NM_031197	28887749	28888098	1.11	0.035
NM_031387	56890911	56891263	2.08	0.0004
NM_031402	17711935	17712287	1.06	0.0435
NM_033072,NM_007837	126693620	126694069	1.12	0.0268
NM_033146	54540025	54540674	1.63	0.002
NM_033474	18260236	18260585	2.32	0.0007
NM_033474	18260736	18261191	1.46	0.0062
NM_033573	87972434	87972783	1.43	0.0062
NM_033576	37845327	37845583	1.22	0.0367
NM_033585	37793278	37794228	2.01	0.0003
NM_033591	37851379	37851828	1.16	0.0268
NM_053089	51502657	51503114	1.11	0.035
NM_053133	37479844	37480297	1.27	0.0151
NM_053161,NM_177752	94470280	94470831	1.5	0.0036
NM_053199	175205874	175206234	1.11	0.035
NM_053205	23609821	23610170	1.28	0.0116
NM_053222	90143619	90143971	1.61	0.0028
NM_053228	89679743	89680199	1.56	0.0036
NM_053233	57065130	57065784	1.07	0.0435
NM_054056	107734298	107734947	1.43	0.0006
NM_054089,NM_028097	3500905	3501456	1.6	0.002
NM_080443	66558640	66559098	1.82	0.0011
NM_080843,NM_172598	46200251	46200613	1.9	0.0011
NM_130796	114741033	114741382	1.09	0.0435
NM_130866	102634516	102634973	1.51	0.0036
NM_130884,NM_152993	129985455	129985804	1.29	0.0116
NM_130904	3878699	3879157	2.06	0
NM_133219	40927107	40927456	1.64	0.0028
NM_133242	155871781	155872230	1.03	0.0435
NM_133349	139738159	139738708	1.73	0
NM_133656	75494704	75495253	1.35	0.0085
NM_133700	113160920	113161269	1.3	0.0116
NM_133722	84028878	84029227	1.87	0.0011
NM_133748	123156515	123157064	1.49	0.0046
NM_133762	116847210	116847559	1.55	0.0028
NM_133818,NM_001013025	43041355	43042008	1.33	0.0116
NM_133829	52654205	52655362	0.9	0.0147
NM_133880	133668444	133668793	1.08	0.035
NM_133916	140670878	140671629	1.17	0
NM_133925	29109410	29109871	1.13	0.035
NM_133927	128391629	128391978	1.13	0.035
NM_133945,NM_178734	44616370	44616919	1.25	0.0151
NM_133967	122988249	122988998	0.88	0.0147
NM_134002	80025066	80025415	1.07	0.035
NM_134041	113604428	113604677	1.34	0.0166
NM_134044,NM_146036	88155661	88156110	1.03	0.0384
NM_134078	68467819	68468268	1.11	0.035
NM_134081	19178132	19178781	0.95	0.0319
NM_134092,NM_026759	55387890	55388642	1.21	0.0204
NM_134097	40457996	40458545	1.08	0.035
NM_134144	40141606	40142055	1.72	0
NM_134151,NM_029036	128693467	128693719	1.08	0.0465
NM_134160	146058476	146059025	1.06	0.0435
NM_134170	66490586	66491047	1.56	0.0008
NM_134171	57291556	57291914	1.93	0.0011
NM_134195	20438196	20438752	1.16	0.0187
NM_134200	21016913	21017273	1.81	0.0011
NM_138590	44943652	44944210	1.5	0.0036
NM_138594,NM_009013	126903584	126903741	2.15	0.0395
NM_138594,NM_009013	126905800	126906255	1.07	0.0435
NM_138668,NM_001033148	47474761	47475210	1.75	0.0012
NM_138675	59763908	59764657	0.83	0.0282
NM_138742	118515929	118516279	1.13	0.035
NM_138744	146340472	146341423	1.53	0
NM_138949	62606414	62606765	1.35	0.0085
NM_138952	16090747	16091096	1.03	0.0435
NM_138956	120879910	120880492	0.97	0.048
NM_139001	56661296	56661646	1.26	0.0151
NM_139134	78811916	78812269	1.89	0.0021
NM_139150,NM_021312	60042526	60042875	1.11	0.035
NM_139296	40816901	40817360	1.23	0.0204
NM_139305	43527006	43527256	1.14	0.0393
NM_144517	54098126	54098378	1.37	0.0122
NM_144535,NM_207214	47989199	47989551	2.11	0.0004
NM_144794	182778092	182778441	1.27	0.0151
NM_144798	74298913	74299268	1.06	0.035
NM_144800	58912776	58914025	1	0.0055
NM_144863	32980462	32980711	1.64	0.006
NM_144889,NM_212446	151434434	151434684	1.44	0.0105
NM_144913,NM_001005426	138017361	138017710	1.07	0.035
NM_144921	24715255	24715704	1.3	0.0116
NM_144930	96170249	96170801	1.44	0.0046
NM_145067	136745838	136746587	1.13	0.035
NM_145131	6547202	6547651	1.09	0.0435
NM_145363	120258482	120258831	1.19	0.0204
NM_145367	38536726	38537075	1.36	0.0116
NM_145412	109783422	109783981	1.24	0.0151
NM_145412	109782922	109783171	1.08	0.0465
NM_145419	61817814	61818267	1.74	0.0012
NM_145433	84635510	84635959	1.04	0.0435
NM_145493	66095567	66096016	1.43	0.0062
NM_145499	40241398	40241854	1.2	0.0204
NM_145529,NM_177253,NM_001037326	104391269	104391818	1.19	0.0187
NM_145548	95570661	95571021	2.01	0.0004
NM_145548	95569058	95569507	1.03	0.0435
NM_145549	99375829	99376184	1.34	0.0085
NM_145550	106812567	106812816	1.6	0.006
NM_145597	73100502	73100855	1.03	0.0435
NM_145603	107734714	107735067	1.29	0.0116
NM_145745	45164782	45165437	1.03	0.0384
NM_145934,NM_026530	55601575	55601824	1.21	0.0305
NM_145980	116615817	116616269	1.07	0.0435
NM_146089	77973156	77973519	1.96	0.0008
NM_146115	25019722	25020071	2.17	0.0006
NM_146139	109700462	109700813	1.32	0.0116
NM_146151	116217097	116217751	1.7	0.0011
NM_146164	137858470	137858919	1.63	0.0013
NM_146177	4342874	4343223	1.04	0.0435
NM_146208	55137493	55137842	1.29	0.0116
NM_146223	57405769	57406218	1.42	0.0016
NM_146228,NM_146260	110723289	110723638	1.48	0.0046
NM_146228,NM_146260	110726289	110726738	1.21	0.0204
NM_146262,NM_146765	111291274	111291626	1.03	0.0435
NM_146345	13771647	13772096	1.72	0.0011
NM_146346	73780507	73780856	1.14	0.0268
NM_146353	106681364	106681813	1.04	0.0435
NM_146356	99639246	99639802	1.04	0.0384
NM_146375	38424352	38424710	1.05	0.0435
NM_146389	6173811	6174160	2.7	0
NM_146459	88802725	88803080	1.55	0.0028
NM_146488	37913012	37913361	1.76	0.0011
NM_146504	39396598	39396957	1.53	0.0036
NM_146522	19317984	19318441	1.9	0.0011
NM_146535	21081864	21082222	1.8	0.0011
NM_146536	58631204	58631653	1.09	0.035
NM_146538	58593923	58594401	1.19	0.0367
NM_146549	128837862	128838311	1.02	0.0435
NM_146587	85686940	85687699	1.08	0.031
NM_146587	85686040	85686492	1.08	0.035
NM_146594	86779133	86779489	1.08	0.035
NM_146616	86240896	86241354	1.3	0.0116
NM_146622	36890215	36890764	1.91	0.0008
NM_146624	36757929	36759285	1.08	0.0044
NM_146642	87546436	87547093	1.34	0.0085
NM_146642	87545636	87546296	1.13	0.0268
NM_146654	43082032	43082396	1.34	0.0116
NM_146679	12166382	12166738	1.72	0.0011
NM_146708	73970650	73971110	1.19	0.0204
NM_146710	73801901	73802453	2.13	0.0005
NM_146720	175986192	175986547	1.33	0.0116
NM_146721	175973323	175973779	1.75	0.0011
NM_146724	108502731	108503288	1.51	0.0036
NM_146744	21619532	21620188	1.42	0.0056
NM_146745	39261789	39262643	1.48	0.0006
NM_146754	102541842	102542199	1.09	0.035
NM_146763	175022707	175023065	1.06	0.0435
NM_146773	108419370	108420628	1.04	0.0038
NM_146774	107693534	107693891	1.56	0.0028
NM_146774	107691895	107692153	1.14	0.0393
NM_146775	107723698	107724558	1.35	0
NM_146794	89813770	89814122	2.17	0.0006
NM_146802	38199544	38199901	1.9	0.0014
NM_146817	87752775	87753024	1.24	0.0305
NM_146839	52932392	52933041	1.08	0.035
NM_146851	86460538	86461087	1.35	0.0085
NM_146852	118231462	118231814	1.75	0.0012
NM_146881	175052227	175052579	1.11	0.035
NM_146893	88816001	88816563	1.6	0.0011
NM_146911	50827825	50828174	1.61	0.002
NM_146916	6076196	6076450	1.35	0.0166
NM_146922	73190645	73190994	2.54	0
NM_146927	129049978	129050337	1.02	0.0435
NM_146953	140253864	140254313	1.61	0.002
NM_146954	140342159	140342717	1.25	0.0151
NM_146968	89295349	89296898	2.17	0
NM_147051	36927157	36927506	1.08	0.035
NM_147067	18605528	18605881	1.05	0.0435
NM_147087	102970563	102971018	1.14	0.0268
NM_147093	102575543	102575902	1.56	0.0028
NM_147107	39692032	39692581	1.53	0.0036
NM_148673,NM_198936	43277185	43277537	1.09	0.035
NM_148933	180390485	180390834	1.19	0.0204
NM_148941	83603818	83604175	1.05	0.0435
NM_153101	47357278	47357736	1.2	0.0204
NM_153116	5565307	5565756	1.58	0.002
NM_153145	109908710	109909067	1.04	0.0435
NM_153404	21912355	21912706	2.22	0.0005
NM_153424,NM_010598	151320841	151321190	1.08	0.035
NM_153518	98534460	98534909	1.26	0.0151
NM_153526	28401153	28401502	1.37	0.0062
NM_153542,NM_177297	60870689	60871138	1.33	0.0085
NM_153544	102064795	102065144	1.04	0.0435
NM_153584	74762327	74763091	1.05	0.0435
NM_153587	101126912	101127568	1.29	0.0116
NM_153592	28489094	28489543	1.8	0.0011
NM_153745,NM_153744	74681284	74681733	2.02	0.0003
NM_153762	43864546	43864795	2.42	0
NM_153781	150477536	150477885	1.08	0.035
NM_153783	139975704	139976153	1.2	0.0204
NM_172255	129382376	129383025	1.46	0.0006
NM_172267	30086557	30086906	1.29	0.0116
NM_172270	165587655	165587904	1.39	0.0122
NM_172272	106148838	106149187	1.29	0.0116
NM_172282,NM_001024504	13286889	13287238	2.06	0.0004
NM_172289	15458161	15458614	1.37	0.0085
NM_172290	29713778	29714527	1.48	0.0105
NM_172297	15444681	15445030	1.35	0.0085
NM_172297	15443781	15444230	1.25	0.0151
NM_172448	87515891	87516540	1.24	0.0151
NM_172475	4070143	4070496	1.96	0.0003
NM_172475	4068943	4069801	1.8	0.0011
NM_172512	95303213	95303562	1.48	0.0046
NM_172608	79231058	79231515	1.1	0.035
NM_172613	29462530	29462779	1.19	0.0393
NM_172639,NM_020032	45614148	45614497	1.67	0.0015
NM_172682	85808435	85808784	1.43	0.0062
NM_172721	118417426	118417775	1.27	0.0116
NM_172725	142715204	142715753	1.17	0.0204
NM_172733	137717372	137717939	1.07	0.0435
NM_172753	71665823	71666082	1.13	0.0393
NM_172783	155845494	155845943	1.24	0.0204
NM_172844	168518520	168518872	1.11	0.035
NM_172897	29269074	29269727	0.99	0.0231
NM_172901	50466808	50467257	1.98	0.0003
NM_172904	81439957	81440407	1.3	0.0116
NM_172904	81440757	81441206	1.25	0.0151
NM_172926	88238224	88238576	1.9	0.0011
NM_172951	30960880	30961229	1.08	0.035
NM_172963	66291323	66291685	2.71	0
NM_173013	73833175	73833524	1.96	0.0003
NM_173365	73535760	73536409	1.16	0.0053
NM_173369	91585479	91586030	1.24	0.0108
NM_173374	87863289	87863638	2.02	0.0004
NM_173377	163948181	163948542	1.19	0.0204
NM_173400	86083053	86083402	1.6	0.002
NM_173750	106770730	106771185	1.29	0.0116
NM_175091	36434107	36434556	1.08	0.035
NM_175092	123394013	123394370	1.32	0.0085
NM_175107,NM_011116	27260170	27260520	1.61	0.002
NM_175141	11831205	11831563	1.89	0.0011
NM_175162	48851865	48852320	1.08	0.035
NM_175201,NM_001038993	44190098	44191247	1.24	0.0088
NM_175208	35906324	35906973	1.42	0.0046
NM_175228	17618433	17618682	1.4	0.0166
NM_175274	140903098	140903447	1.32	0.0085
NM_175274	140902098	140902547	1.22	0.0151
NM_175354,NM_177474	27498067	27498722	1.09	0.035
NM_175384	66660857	66661306	1.42	0.0062
NM_175410	107216935	107217188	1.48	0.0105
NM_175494	64162321	64162870	1.2	0.0268
NM_175520	124142322	124142571	1.22	0.0305
NM_175642	25775553	25775902	2.92	0
NM_175646,NM_178380	112453133	112453488	1.34	0.0085
NM_175655,NM_145713	23558608	23559257	1.2	0.0263
NM_175660,NM_178203	23758952	23759306	1.09	0.0435
NM_175661,NM_145073	23542519	23542868	1.69	0.002
NM_175692	158066622	158066971	1.8	0.0011
NM_175934,NM_025878	35524150	35524599	1.46	0.0036
NM_176844	54784159	54784908	1.05	0.0384
NM_176935	64608811	64609160	1.16	0.0268
NM_176978	34894035	34894688	1.13	0.0263
NM_176992	121634895	121635244	1.27	0.0151
NM_176993	44805682	44806043	1.26	0.0151
NM_177004	115272470	115272819	1.64	0.0028
NM_177005	127920309	127920558	1.68	0.0031
NM_177016	23923272	23923624	1.74	0.0015
NM_177024	87750711	87751068	1.12	0.0268
NM_177041	89497299	89497548	1.69	0.0051
NM_177100	84211881	84212437	1.09	0.0435
NM_177121	120381885	120382135	2.06	0
NM_177147	63411405	63411754	2.5	0
NM_177177,NM_008538	36829373	36829723	1.48	0.0036
NM_177178,NM_013787,NM_145468	9066751	9067200	1.89	0.0011
NM_177281	41126312	41126772	1.78	0.0011
NM_177281	41125303	41125765	1.57	0.0036
NM_177322	30342621	30342981	1.47	0.0062
NM_177339	25094384	25094844	2.79	0
NM_177344,NM_178239	25078922	25079177	1.13	0.0393
NM_177346	62693469	62693824	1.27	0.0151
NM_177348	88351932	88352381	2.32	0
NM_177369	67093518	67093772	1.14	0.0393
NM_177378	85751960	85752316	1.39	0.0062
NM_177593	24433150	24434003	1.72	0
NM_177629	76823262	76823718	2.16	0.0005
NM_177664	117352480	117352829	1.11	0.035
NM_177670,NM_029868	116054159	116054513	1.55	0.0028
NM_177729	102026431	102026989	1.27	0.0108
NM_177742	44641503	44641859	1.65	0.0015
NM_177794	68117324	68117673	1.07	0.035
NM_177825	51927194	51927657	1.21	0.0108
NM_177864	111932017	111932774	1.39	0.0016
NM_177912	63675642	63676004	1.42	0.0062
NM_178089	25463561	25464010	1.51	0.0036
NM_178192,NM_030609,NM_013550	23768622	23769071	2.73	0
NM_178192,NM_030609,NM_013550	23769822	23770971	1.42	0
NM_178196,NM_178187,NM_178188,NM_178195,NM_178204	23581660	23582009	1.14	0.035
NM_178196,NM_178187,NM_178188,NM_178195,NM_178204	23577960	23578509	1.09	0.0435
NM_178241	74125942	74126795	1.33	0.0073
NM_178241	74127842	74128291	1.33	0.0116
NM_178243	155612970	155613827	2.07	0.0004
NM_178260	135154506	135154755	1.86	0.0021
NM_178264	115632138	115632697	1.18	0.0268
NM_178309	86017288	86017737	1.4	0.0062
NM_178357	25239852	25240201	1.03	0.0435
NM_178444	26402491	26402840	1.34	0.0085
NM_178619,NM_138303	21342623	21342972	1.58	0.0028
NM_178625,NM_029373	30462323	30462675	1.29	0.0151
NM_178674	56530829	56531385	1.8	0
NM_178701	105933380	105933747	1.22	0.0151
NM_178713	21064706	21065556	1.02	0.0384
NM_178720	55208096	55208545	1.3	0.0151
NM_178727	58010318	58010767	1.03	0.0435
NM_178748	7345719	7346068	1.21	0.0204
NM_178900	16001386	16001735	1.04	0.0435
NM_178932	101139152	101139401	1.45	0.0105
NM_180974	88347083	88347432	1.56	0.006
NM_181061,NM_021790,NM_172807	105349436	105349985	1.42	0.0085
NM_181277	55136733	55137282	1.84	0.0011
NM_181317	34780469	34781119	2.05	0
NM_181410,NM_145371	124838588	124839637	0.97	0.0055
NM_181490	88396937	88397286	1.89	0.0011
NM_181682	20518544	20518896	2.01	0.0003
NM_181752	72991275	72991538	1.13	0.0393
NM_181821,NM_001008425	23401030	23401479	1.21	0.0151
NM_182995	118502159	118502508	1.35	0.0085
NM_182997	97742316	97742567	2.11	0
NM_183086	46830587	46830836	1.76	0.0021
NM_183089	54920561	54921010	1.52	0.0036
NM_183161	180652986	180653748	1.39	0
NM_183174	53815795	53816352	1.11	0.031
NM_183194	63709024	63709386	1.21	0.0204
NM_183267,NM_001031814	118035657	118036206	1.25	0.0151
NM_183284	78286428	78286777	1.58	0.002
NM_183287	17039069	17039418	2.11	0.0004
NM_183335,NM_177915,NM_177591	46039991	46040340	1.13	0.035
NM_197959	102740682	102741231	0.99	0.048
NM_197993	9019997	9020353	1.09	0.035
NM_198090,NM_146130	75459715	75460064	1.08	0.035
NM_198164	40038052	40038401	2.04	0.0004
NM_198166	27285779	27286230	2	0
NM_198425	27975040	27975389	1.2	0.0204
NM_198598	34329268	34329717	2.59	0
NM_198631	15558277	15558626	1.2	0.0204
NM_198675,NM_023483	50520867	50521221	1.63	0.002
NM_198675,NM_023483	50521667	50522016	1.05	0.0435
NM_198933,NM_198934	167772175	167772932	2.65	0
NM_199064	7484082	7484741	1.13	0.0105
NM_199471	110669505	110670361	1.37	0.0085
NM_201230	8002709	8003558	0.85	0.0416
NM_201239,NM_007447	50016751	50017100	1.27	0.0151
NM_201351,NM_028411	10643067	10643617	1.2	0.0204
NM_201351,NM_028411	10644267	10644616	1.09	0.035
NM_201356	89182722	89183076	1.34	0.0116
NM_201611	36418623	36418977	1.21	0.0151
NM_201619,NM_201622,NM_201620,NM_201621	103093894	103094354	1.21	0.0204
NM_205783	112281308	112281657	1.6	0.002
NM_206935	78077929	78078689	1.37	0
NM_207011,NM_020501	131651137	131651486	1.29	0.0151
NM_207016	131644079	131644445	1.88	0.0011
NM_207029	132916194	132917254	1.23	0
NM_207138	39452938	39453596	1.37	0.0085
NM_207154	86802609	86802969	2.27	0.0008
NM_207155	37269684	37270341	1.41	0.0046
NM_207219,NM_010913	47875847	47876196	1.41	0.0046
NM_207240	45928230	45928587	1.51	0.0046
NM_207240	45926730	45927185	1.03	0.048
NM_207258	29267549	29267900	1.5	0.0046
NM_207263	90811589	90812138	1.27	0.0151
NM_207546	23692071	23692522	1.56	0.0028
NM_207560	38598586	38598943	1.32	0.0116
NM_207566	88075586	88076144	1.13	0.0263
NM_212450,NM_008545	121646793	121648142	1.44	0.0006

## Sheet: Table S5
Supplementary Table 5. List of E2F2 target genes included in the enriched GO categories
Entrez Gene	Gene Symbol	Gene Name
DNA METABOLIC PROCESS
69723	2400006N03Rik	RIKEN CDNA 2400006N03 GENE
146374	2410071B14Rik	RIKEN CDNA 2410071B14 GENE
233789	2610207I05Rik	RIKEN CDNA 2610207I05 GENE
56292	Ard1	N-ACETYLTRANSFERASE ARD1 HOMOLOG (S. CEREVISIAE)
11920	Atm	ATAXIA TELANGIECTASIA MUTATED HOMOLOG (HUMAN)
23825	Banf1	BARRIER TO AUTOINTEGRATION FACTOR 1
12189	Brca1	BREAST CANCER 1
12544	Cdc45l	CELL DIVISION CYCLE 45 HOMOLOG (S. CEREVISIAE)-LIKE
23834	Cdc6	CELL DIVISION CYCLE 6 HOMOLOG (S. CEREVISIAE)
12649	Chek1	CHECKPOINT KINASE 1 HOMOLOG (S. POMBE)
55947	Dclre1a	DNA CROSS-LINK REPAIR 1A, PSO2 HOMOLOG (S. CEREVISIAE)
268465	Eme1	ESSENTIAL MEIOTIC ENDONUCLEASE 1 HOMOLOG 1 (S. POMBE)
67030	Fancl	FANCONI ANEMIA, COMPLEMENTATION GROUP L
57441	Gmnn	GEMININ
209357	Gtf2h3	GENERAL TRANSCRIPTION FACTOR IIH, POLYPEPTIDE 3
80838	Hist1h1a	HISTONE 1, H1A
50708	Hist1h1c	HISTONE 1, H1C
14957	Hist1h1d	HISTONE 1, H1D
107970	Hist1h1t	HISTONE 1, H1T
319173	Hist1h2af	HISTONE 1, H2AF
97908	Hist1h3g	HISTONE 1, H3G
69386	Hist1h4h	HISTONE 1, H4H
66867	Hmg20a	HIGH MOBILITY GROUP 20A
17193	Mbd4	METHYL-CPG BINDING DOMAIN PROTEIN 4
17215	Mcm3	MINICHROMOSOME MAINTENANCE DEFICIENT 3 (S. CEREVISIAE)
17217	Mcm4	MINICHROMOSOME MAINTENANCE DEFICIENT 4 HOMOLOG (S. CEREVISIAE)
17218	Mcm5	MINICHROMOSOME MAINTENANCE DEFICIENT 5, CELL DIVISION CYCLE 46 (S. CEREVISIAE)
17220	Mcm7	MINICHROMOSOME MAINTENANCE DEFICIENT 7 (S. CEREVISIAE)
17535	Mre11a	MEIOTIC RECOMBINATION 11 HOMOLOG A (S. CEREVISIAE)
234258	Neil3	NEI LIKE 3 (E. COLI)
56452	Orc6l	ORIGIN RECOGNITION COMPLEX, SUBUNIT 6-LIKE (S. CEREVISIAE)
11545	Parp1	POLY (ADP-RIBOSE) POLYMERASE FAMILY, MEMBER 1
18861	Pms2	POSTMEIOTIC SEGREGATION INCREASED 2 (S. CEREVISIAE)
18968	Pola1	POLYMERASE (DNA DIRECTED), ALPHA 1
56626	Poll	POLYMERASE (DNA DIRECTED), LAMBDA
77782	Polq	POLYMERASE (DNA DIRECTED), THETA
19063	Ppt1	PALMITOYL-PROTEIN THIOESTERASE 1
19075	Prim1	DNA PRIMASE, P49 SUBUNIT
19090	Prkdc	PROTEIN KINASE, DNA ACTIVATED, CATALYTIC POLYPEPTIDE
19362	Rad51ap1	RAD51 ASSOCIATED PROTEIN 1
19367	Rad9	RAD9 HOMOLOG (S. POMBE)
19646	Rbbp4	RETINOBLASTOMA BINDING PROTEIN 4
19891	Rpa2	REPLICATION PROTEIN A2
68240	Rpa3	REPLICATION PROTEIN A3
20133	Rrm1	RIBONUCLEOTIDE REDUCTASE M1
269400	Rtel1	REGULATOR OF TELOMERE ELONGATION HELICASE 1
20174	Ruvbl2	RUVB-LIKE PROTEIN 2
64383	Sirt2	SIRTUIN 2 (SILENT MATING TYPE INFORMATION REGULATION 2, HOMOLOG) 2 (S. CEREVISIAE)
24061	Smc1a	SMC (STRUCTURAL MAINTENANCE OF CHROMOSOMES 1)-LIKE 1 (S. CEREVISIAE)
232811	Suv420h2	SUPPRESSOR OF VARIEGATION 4-20 HOMOLOG 2 (DROSOPHILA)
18140	Uhrf1	UBIQUITIN-LIKE, CONTAINING PHD AND RING FINGER DOMAINS, 1
22590	Xpa	XERODERMA PIGMENTOSUM, COMPLEMENTATION GROUP A
22596	Xrcc5	X-RAY REPAIR COMPLEMENTING DEFECTIVE REPAIR IN CHINESE HAMSTER CELLS 5
14375	Xrcc6	X-RAY REPAIR COMPLEMENTING DEFECTIVE REPAIR IN CHINESE HAMSTER CELLS 6
DNA DAMAGE AND DNA REPAIR
69723	2400006N03Rik	RIKEN CDNA 2400006N03 GENE
233789	2610207I05Rik	RIKEN CDNA 2610207I05 GENE
11920	Atm	ATAXIA TELANGIECTASIA MUTATED HOMOLOG (HUMAN)
12189	Brca1	BREAST CANCER 1
12649	Chek1	CHECKPOINT KINASE 1 HOMOLOG (S. POMBE)
55947	Dclre1a	DNA CROSS-LINK REPAIR 1A, PSO2 HOMOLOG (S. CEREVISIAE)
268465	Eme1	ESSENTIAL MEIOTIC ENDONUCLEASE 1 HOMOLOG 1 (S. POMBE)
67030	Fancl	FANCONI ANEMIA, COMPLEMENTATION GROUP L
209357	Gtf2h3	GENERAL TRANSCRIPTION FACTOR IIH, POLYPEPTIDE 3
17193	Mbd4	METHYL-CPG BINDING DOMAIN PROTEIN 4
17535	Mre11a	MEIOTIC RECOMBINATION 11 HOMOLOG A (S. CEREVISIAE)
234258	Neil3	NEI LIKE 3 (E. COLI)
11545	Parp1	POLY (ADP-RIBOSE) POLYMERASE FAMILY, MEMBER 1
18861	Pms2	POSTMEIOTIC SEGREGATION INCREASED 2 (S. CEREVISIAE)
18968	Pola1	POLYMERASE (DNA DIRECTED), ALPHA 1
56626	Poll	POLYMERASE (DNA DIRECTED), LAMBDA
77782	Polq	POLYMERASE (DNA DIRECTED), THETA
19090	Prkdc	PROTEIN KINASE, DNA ACTIVATED, CATALYTIC POLYPEPTIDE
19362	Rad51ap1	RAD51 ASSOCIATED PROTEIN 1
19367	Rad9	RAD9 HOMOLOG (S. POMBE)
20174	Ruvbl2	RUVB-LIKE PROTEIN 2
24061	Smc1a	SMC (STRUCTURAL MAINTENANCE OF CHROMOSOMES 1)-LIKE 1 (S. CEREVISIAE)
18140	Uhrf1	UBIQUITIN-LIKE, CONTAINING PHD AND RING FINGER DOMAINS, 1
22590	Xpa	XERODERMA PIGMENTOSUM, COMPLEMENTATION GROUP A
22596	Xrcc5	X-RAY REPAIR COMPLEMENTING DEFECTIVE REPAIR IN CHINESE HAMSTER CELLS 5
14375	Xrcc6	X-RAY REPAIR COMPLEMENTING DEFECTIVE REPAIR IN CHINESE HAMSTER CELLS 6
DNA REPLICATION
69723	2400006N03Rik	RIKEN CDNA 2400006N03 GENE
12189	Brca1	BREAST CANCER 1
12544	Cdc45l	CELL DIVISION CYCLE 45 HOMOLOG (S. CEREVISIAE)-LIKE
23834	Cdc6	CELL DIVISION CYCLE 6 HOMOLOG (S. CEREVISIAE)
57441	Gmnn	GEMININ
17215	Mcm3	MINICHROMOSOME MAINTENANCE DEFICIENT 3 (S. CEREVISIAE)
17217	Mcm4	MINICHROMOSOME MAINTENANCE DEFICIENT 4 HOMOLOG (S. CEREVISIAE)
17218	Mcm5	MINICHROMOSOME MAINTENANCE DEFICIENT 5, CELL DIVISION CYCLE 46 (S. CEREVISIAE)
17220	Mcm7	MINICHROMOSOME MAINTENANCE DEFICIENT 7 (S. CEREVISIAE)
56452	Orc6l	ORIGIN RECOGNITION COMPLEX, SUBUNIT 6-LIKE (S. CEREVISIAE)
18861	Pms2	POSTMEIOTIC SEGREGATION INCREASED 2 (S. CEREVISIAE)
18968	Pola1	POLYMERASE (DNA DIRECTED), ALPHA 1
56626	Poll	POLYMERASE (DNA DIRECTED), LAMBDA
77782	Polq	POLYMERASE (DNA DIRECTED), THETA
19075	Prim1	DNA PRIMASE, P49 SUBUNIT
19646	Rbbp4	RETINOBLASTOMA BINDING PROTEIN 4
19891	Rpa2	REPLICATION PROTEIN A2
68240	Rpa3	REPLICATION PROTEIN A3
20133	Rrm1	RIBONUCLEOTIDE REDUCTASE M1
MITOTIC CELL CYCLE
66140	1110001A07Rik	RIKEN CDNA 1110001A07 GENE
11920	Atm	ATAXIA TELANGIECTASIA MUTATED HOMOLOG (HUMAN)
66983	Ccdc16	COILED-COIL DOMAIN CONTAINING 16
225745	Ccdc5	COILED-COIL DOMAIN CONTAINING 5
12530	Cdc25a	CELL DIVISION CYCLE 25 HOMOLOG A (S. CEREVISIAE)
12532	Cdc25c	CELL DIVISION CYCLE 25 HOMOLOG C (S. CEREVISIAE)
23834	Cdc6	CELL DIVISION CYCLE 6 HOMOLOG (S. CEREVISIAE)
108912	Cdca2	CELL DIVISION CYCLE ASSOCIATED 2
55947	Dclre1a	DNA CROSS-LINK REPAIR 1A, PSO2 HOMOLOG (S. CEREVISIAE)
16319	Incenp	INNER CENTROMERE PROTEIN
71890	Mad2l2	MAD2 MITOTIC ARREST DEFICIENT-LIKE 2 (YEAST)
76044	Ncapg2	LEUCINE ZIPPER PROTEIN 5
67052	Ndc80	KINETOCHORE ASSOCIATED 2
64383	Sirt2	SIRTUIN 2 (SILENT MATING TYPE INFORMATION REGULATION 2, HOMOLOG) 2 (S. CEREVISIAE)
24061	Smc1a	SMC (STRUCTURAL MAINTENANCE OF CHROMOSOMES 1)-LIKE 1 (S. CEREVISIAE)
234723	Txnl4b	THIOREDOXIN-LIKE 4B
RNA PROCESSING
67797	6530403A03Rik	RIKEN CDNA 6530403A03 GENE
433702	AU014645	EXPRESSED SEQUENCE AU014645
228410	Cstf3	CLEAVAGE STIMULATION FACTOR, 3' PRE-RNA, SUBUNIT 3
23857	Dmtf1	CYCLIN D BINDING MYB-LIKE TRANSCRIPTION FACTOR 1
15382	Hnrnpa1	HETEROGENEOUS NUCLEAR RIBONUCLEOPROTEIN A1
170791	Rbm39	RNA-BINDING REGION (RNP1, RRM) CONTAINING 2
20462	Sfrs10	SPLICING FACTOR, ARGININE/SERINE-RICH 10 (TRANSFORMER 2 HOMOLOG, DROSOPHILA)
20492	Slbp	STEM-LOOP BINDING PROTEIN
193116	Slu7	DNA SEGMENT, CHR 11, ERATO DOI 730, EXPRESSED
20901	Strap	SERINE/THREONINE KINASE RECEPTOR ASSOCIATED PROTEIN
54723	Tfip11	TUFTELIN INTERACTING PROTEIN 11
RNA SPLICING
66441	2010012C16Rik	RIKEN CDNA 2010012C16 GENE
67797	6530403A03Rik	RIKEN CDNA 6530403A03 GENE
13204	Dhx15	DEAH (ASP-GLU-ALA-HIS) BOX POLYPEPTIDE 15
23857	Dmtf1	CYCLIN D BINDING MYB-LIKE TRANSCRIPTION FACTOR 1
15382	Hnrnpa1	HETEROGENEOUS NUCLEAR RIBONUCLEOPROTEIN A1
229279	Hnrpa3	RIKEN CDNA 2610510D13 GENE
170791	Rbm39	RNA-BINDING REGION (RNP1, RRM) CONTAINING 2
110809	Sfrs1	SPLICING FACTOR, ARGININE/SERINE-RICH 1 (ASF/SF2)
20462	Sfrs10	SPLICING FACTOR, ARGININE/SERINE-RICH 10 (TRANSFORMER 2 HOMOLOG, DROSOPHILA)
193116	Slu7	DNA SEGMENT, CHR 11, ERATO DOI 730, EXPRESSED
20901	Strap	SERINE/THREONINE KINASE RECEPTOR ASSOCIATED PROTEIN
54723	Tfip11	TUFTELIN INTERACTING PROTEIN 11
234723	Txnl4b	THIOREDOXIN-LIKE 4B
233073	U2af1l4	U2 SMALL NUCLEAR RNA AUXILIARY FACTOR 1-LIKE 4

## Sheet: Table S6
Supplementary table 6. List of genes harboring E2F and CREB cis-regulatory motifs
Gene Symbol	Gene name	EntrezGene ID	Ensembl Gene ID
1110032A03Rik,LOC100048251,	RIKEN cDNA 1110032A03 gene; hypothetical protein LOC100048251	100048251,68721,	ENSMUSG00000037971
2610318N02Rik,Gm6960,	RIKEN cDNA 2610318N02 gene; predicted gene 6960	629292,70458,	ENSMUSG00000049916
3200002M19Rik,Gm6843,Gm9364,	RIKEN cDNA 3200002M19 gene; predicted gene 6843; predicted gene 9364	628119,668792,75430,	ENSMUSG00000030649
5330417C22Rik,	RIKEN cDNA 5330417C22 gene	229722,	ENSMUSG00000040412
AP4M1,	adaptor-related protein complex AP-4, mu 1	11781,	ENSMUSG00000019518
apbA1,	amyloid beta (A4) precursor protein binding, family A, member 1	319924,	ENSMUSG00000024897
BANF1,	barrier to autointegration factor 1	23825,	ENSMUSG00000024844
BAP1,	Brca1 associated protein 1	104416,	ENSMUSG00000021901
BC030867,	cDNA sequence BC030867	217216,	ENSMUSG00000034773
BC031781,	cDNA sequence BC031781	208768,	ENSMUSG00000038806
BMPR1A,	bone morphogenetic protein receptor, type 1A	12166,	ENSMUSG00000021796
Casp8ap2,	caspase 8 associated protein 2	26885,	ENSMUSG00000028282
CCDC151,	coiled-coil domain containing 151	77609,	ENSMUSG00000039632
Cd163l1,	CD163 molecule-like 1	244233,	ENSMUSG00000025461
CD2BP2,	CD2 antigen (cytoplasmic tail) binding protein 2	70233,	ENSMUSG00000042502
Cdc123,	cell division cycle 123 homolog (S. cerevisiae)	98828,	ENSMUSG00000039128
Cdc45,	cell division cycle 45 homolog (S. cerevisiae)-like	12544,	ENSMUSG00000000028
cdc6,Gm9430,LOC100045371,	cell division cycle 6 homolog (S. cerevisiae); predicted gene 9430; similar to cell division cycle 6 homolog	100045371,23834,668977,	ENSMUSG00000017499
CDK19,	cell division cycle 2-like 6 (CDK8-like)	78334,	ENSMUSG00000038481
CHEK1,	checkpoint kinase 1 homolog (S. pombe)	12649,	ENSMUSG00000032113
CHMP7,	CHMP family, member 7	105513,	ENSMUSG00000034190
Cic,	capicua homolog (Drosophila)	71722,	ENSMUSG00000005442
CLTC,	clathrin, heavy polypeptide (Hc)	67300,	ENSMUSG00000047126
col12a1,	collagen, type XII, alpha 1	12816,	ENSMUSG00000032332
CSTF3,	cleavage stimulation factor, 3' pre-RNA, subunit 3	228410,	ENSMUSG00000027176
DDX3Y,	DEAD (Asp-Glu-Ala-Asp) box polypeptide 3, Y-linked	26900,	ENSMUSG00000069045
DUSP1,	dual specificity phosphatase 1	19252,	ENSMUSG00000024190
Eif1ad,	eukaryotic translation initiation factor 1A domain containing	69860,	ENSMUSG00000024841
EIF4ENIF1,	eukaryotic translation initiation factor 4E nuclear import factor 1	74203,	ENSMUSG00000020454
Ell,	elongation factor RNA polymerase II	13716,	ENSMUSG00000070002
Fdxacb1,	ferredoxin-fold anticodon binding domain containing 1	382137,	ENSMUSG00000037845
FOXRED1,	FAD-dependent oxidoreductase domain containing 1	235169,	ENSMUSG00000039048
Gjd2,	gap junction protein, delta 2	14617,	ENSMUSG00000068615
Gm11275,Hist1h4a,Hist1h4b,Hist1h4c,Hist1h4d,Hist1h4f,Hist1h4h,Hist1h4i,Hist1h4j,Hist1h4k,Hist1h4m,Hist2h4,Hist4h4,LOC674678,	histone cluster 1, H4k; histone cluster 1, H4m; histone cluster 4, H4; similar to germinal histone H4 gene; histone cluster 1, H4h; histone cluster 1, H4j; histone cluster 1, H4i; histone cluster 1, H4d; histone cluster 1, H4c; histone cluster 1, H4f; histone cluster 1, H4b; histone cluster 1, H4a; histone cluster 2, H4; similar to histone H4	100041230,319155,319156,319157,319158,319159,319160,319161,320332,326619,326620,674678,69386,97122,	ENSMUSG00000064288, ENSMUSG00000069305, ENSMUSG00000060832, ENSMUSG00000069306, ENSMUSG00000060639, ENSMUSG00000060093, ENSMUSG00000061482
Gm11847,Gm12986,Gm14398,Gm14730,Gm5469,Gm5550,Gm5896,Gm6153,Gm6254,Gm6506,Gm6528,Gm6641,Gm6758,Gm6793,Gm7498,Gm7551,Gm8991,Gm9242,Hnrnpa3,LOC545974,LOC630401,LOC630507,LOC635773,LOC674654,	predicted gene 7498; hypothetical protein LOC635773; predicted gene 9242; predicted gene 6793; predicted gene 14730; predicted gene 7551; predicted gene 14398; predicted gene 6528; predicted gene 6641; hypothetical protein LOC630507; predicted gene 5550; predicted gene 11847; predicted gene 6506; predicted gene 6153; predicted gene 5469; predicted gene 8991; similar to heterogeneous nuclear ribon…	229279,432946,433686,433770,545592,545955,545974,620454,621710,622592,624454,624800,625989,627455,627828,630401,630507,635773,665114,665241,667013,668131,668559,674654,	ENSMUSG00000059005
Gm12260,HIST1H3A,hist1h3g,HIST1H3H,Hist1h3i,	histone cluster 1, H3i; histone cluster 1, H3h; histone cluster 1, H3g; predicted gene 12260; histone cluster 1, H3a	319152,319153,360198,382523,97908,	ENSMUSG00000069312
Gm5648,LOC100047319,UHRF1,	ubiquitin-like, containing PHD and RING finger domains, 1; predicted gene 5648; similar to nuclear zinc finger protein Np95	100047319,18140,434907,	ENSMUSG00000001228
Gm6439,TRA2B,	transformer 2 beta homolog (Drosophila); predicted gene 6439	20462,623554,	ENSMUSG00000022858
Gm8539,ZBTB8OS,	zinc finger and BTB domain containing 8 opposite strand; predicted gene 8539	667253,67106,	ENSMUSG00000057572
Gstz1,	glutathione transferase zeta 1 (maleylacetoacetate isomerase)	14874,	ENSMUSG00000021033
Hmg20a,	high mobility group 20A	66867,	ENSMUSG00000032329
HNRNPUL1,	heterogeneous nuclear ribonucleoprotein U-like 1	232989,	ENSMUSG00000040725
LOC100046693,TULP4,	similar to mKIAA1397 protein; tubby like protein 4	100046693,68842,	ENSMUSG00000034377
LOC100048559,SFRS1,	splicing factor, arginine/serine-rich 1 (ASF/SF2); similar to splicing factor, arginine/serine-rich 1 (splicing factor 2, alternate splicing factor)	100048559,110809,	ENSMUSG00000018379
MATN3,	matrilin 3	17182,	ENSMUSG00000020583
MCM3,	minichromosome maintenance deficient 3 (S. cerevisiae)	17215,	ENSMUSG00000041859
Mcm5,	minichromosome maintenance deficient 5, cell division cycle 46 (S. cerevisiae)	17218,	ENSMUSG00000005410
MCM7,	minichromosome maintenance deficient 7 (S. cerevisiae)	17220,	ENSMUSG00000029730
med9,	mediator of RNA polymerase II transcription, subunit 9 homolog (yeast)	192191,	ENSMUSG00000061650
Mepce,	methylphosphate capping enzyme	231803,	ENSMUSG00000029726
mrpl13,	mitochondrial ribosomal protein L13	68537,	ENSMUSG00000022370
mRpS12,	mitochondrial ribosomal protein S12	24030,	ENSMUSG00000045948
MTBP,	Mdm2, transformed 3T3 cell double minute p53 binding protein	105837,	ENSMUSG00000022369
Nars,	asparaginyl-tRNA synthetase	70223,	ENSMUSG00000024587
NCAPG2,	non-SMC condensin II complex, subunit G2	76044,	ENSMUSG00000042029
NOLC1,	nucleolar and coiled-body phosphoprotein 1	70769,	ENSMUSG00000015176
NUDT5,	nudix (nucleoside diphosphate linked moiety X)-type motif 5	53893,	ENSMUSG00000025817
Nup88,	nucleoporin 88	19069,	ENSMUSG00000040667
Pdcd11,	programmed cell death 11	18572,	ENSMUSG00000025047
Phf7,	PHD finger protein 7	71838,	ENSMUSG00000021902
phyhipl,	phytanoyl-CoA hydroxylase interacting protein-like	70911,	ENSMUSG00000037747
Pilrb2,ZCWPW1,	paired immunoglobin-like type 2 receptor beta 2; zinc finger, CW type with PWWP domain 1	381678,545812,	ENSMUSG00000037108
POLR2A,	polymerase (RNA) II (DNA directed) polypeptide A	20020,	ENSMUSG00000005198
pppde2,	PPPDE peptidase domain containing 2	28075,	ENSMUSG00000022472
prkcsh,	protein kinase C substrate 80K-H	19089,	ENSMUSG00000003402
psmc4,	proteasome (prosome, macropain) 26S subunit, ATPase, 4	23996,	ENSMUSG00000030603
Ptprs,	protein tyrosine phosphatase, receptor type, S	19280,	ENSMUSG00000013236
RAB8A,	RAB8A, member RAS oncogene family	17274,	ENSMUSG00000003037
Rrm1,	ribonucleotide reductase M1	20133,	ENSMUSG00000030978
SARS2,	seryl-aminoacyl-tRNA synthetase 2	71984,	ENSMUSG00000070699
Spa17,	sperm autoantigenic protein 17	20686,	ENSMUSG00000001948
SRPR,	signal recognition particle receptor ('docking protein')	67398,	ENSMUSG00000032042
tbl2,	transducin (beta)-like 2	27368,	ENSMUSG00000005374
tex2,	testis expressed gene 2	21763,	ENSMUSG00000040548
UBAP2,	ubiquitin-associated protein 2	68926,	ENSMUSG00000028433
ufd1l,	ubiquitin fusion degradation 1 like	22230,	ENSMUSG00000005262
USMG5,	upregulated during skeletal muscle growth 5	66477,	ENSMUSG00000071528
